# Supplementary material for: Glutamate acts on acid-sensing ion channels to worsen ischaemic brain injury
Source: Nature. 2024 Jul 10;631(8022):826–34. doi: 10.1038/s41586-024-07684-7 (PMC11269185; doi:10.1038/s41586-024-07684-7)
Supplement: Supplementary file 4 — Source Data Fig. 1 [file 41586_2024_7684_MOESM4_ESM.xlsx]

## Sheet: Fig.1a
H+ Concentration (uM)	ctrl														Glutamate
	I/Imax
0.04	0	0	0	0	0	0	0	0	0	0	0	0	0	0	0	0	0	0	0	0	0	0	0	0	0	0	0	0
0.1	0.0330994	0.0281474	0.0341433	0.0565783	0.0957559	0.0315201	0.00877674	0.0486377	0.0242432	0.0136887	0.00949355	0.092809	0.00866326	0.0157	0.175676	0.385993	0.235569	0.356172	0.155317	0.0974144	0.0823555	0.108058	0.0787904	0.048583	0.0822761	0.226228	0.0242427	0.298323
0.14	0.200494	0.185432	0.176058	0.260278	0.198638	0.140342	0.140334	0.140464	0.13006	0.0694031	0.155055	0.504662	0.106067	0.131881	0.404226	0.608917	0.42784	0.465764	0.328591	0.403999	0.39473	0.378203	0.296968	0.192021	0.297463	1.06153	0.28788	0.449048
0.2	0.615567	0.511279	0.61086	0.650699	0.37732	0.555856	0.565664	0.84058	0.448498	0.346948	0.462018	1.38636	0.518178	0.502432	0.676666	0.552117	0.679539	0.856185	0.685955	0.78505	0.811319	1.07826	0.708356	0.636217	0.671084	1.38637	0.811386	0.659464
0.28	0.923633	1.01136	0.789389	0.952631	0.637226	0.888244	1.00874	0.983304	0.918176	0.888369	0.858043	1.12574	0.963629	0.794453	1	1	1	1	1	1	1	1	1	1	1	1	1	1

## Sheet: Fig.1b
H+ Concentration (uM)	ctrl											glutamate
	I/Imax
0.0251189	1	1	1	1	1	1	1	1	1	1	1	1	1	1	1	1	1	1	1	1	1	1
0.0398107	0.38418	0.832798	0.799581	0.939051	0.858284	0.801913	0.896557	0.774466	0.842285	0.749748	0.905435	0.966262	0.961743	0.957609	0.891446	0.892268	0.871963	1.05313	0.98315	1.29196	0.922702	0.97575
0.0630957	0.17002	0.33909	0.0985072	0.262199	0.284289	0.395327	0.0562587	0.0515063	0.150121	0.0997191	0.128748	0.83575	0.528759	0.209194	0.395071	0.185921	0.285827	0.315187	0.391758	0.537576	0.354314	0.633865
0.1	0.00920954	0.047524	0.0420938	0.0924133	0.0172706	0.0109828	0.0088669	0.00599111	0.0107724	0.00751251	0.0208936	0.063702	0.0735827	0.0705433	0.0919304	0.0492301	0.0305762	0.0492609	0.027371	0.0781209	0.0459197	0.0835788
0.158489	0.0100642	0.0267924	0.0309906	0.0662924	0.00812864	0.011037	0.00699463	0.0100743	0.00998458	0.0082135	0.018607	0.0264334	0.0439994	0.0304724	0.0446148	0.019777	0.0254293	0.0187585	0.0314447	0.0410736	0.0212336	0.0387769

## Sheet: Fig.1c
Glutamate concentration (uM)	pH 7.0								pH 6.8
	Normalized Potentiation
0	0	0	0	0	0	0	0	0	0	0	0	0	0	0	0	0	0	0	0	0	0	0
200	0.271365	0.34825	0.233872	0.296182	0.110865	0.232356	0.257162	0.115475	-0.156379	0.00414166	0.00891402	0.010221	0.01492	-0.112903	-0.0362912	0.0764818	0.151952	0.0824426	0.404114	0.011073	0.022606	0.0319172
400	0.45945	0.42785	0.719725	0.689692	0.341529	0.478116	0.509575	0.375733	0.215838	0.0224968	0.0403614	0.236837	0.13433	0.274202	0.188356	0.0324429	0.409448	0.258429	0.386419	0.272955	0.505292	0.295617
600	1.13425	0.964528	0.794571	0.83281	0.925573	0.888301	0.864563	0.711606	1.58499	1.14691	0.472818	0.605245	0.529834	0.95163	0.775407	0.389205	0.91269	0.719089	0.976406	0.983288	1.65157	0.929359
800	1	1	1	1	1	1	1	1	1	1	1	1	1	1	1	1	1	1	1	1	1	1

## Sheet: Fig.1d
	pH 7.0						pH 6.8
log10[glutamate(M)]	ΔFnorm(‰)						ΔFnorm(‰)
-7.51545	-0.157909	0.625618	-3.72027	-0.809292	-0.78522		-1.03284	-0.497353	1.4245	0.670596	-0.0937057	-0.699166
-7.21442	-0.0272579	-2.76434	-2.47646	-3.42434	1.03162		-1.07115	-2.07995	0.00981921	0.0582631	-0.399181	-0.339209
-6.91339	1.72916	2.7208	-2.73244	-0.0742613	-0.410763		-0.318561	-0.645797	0.0504166	0.297871	0.182622	-1.00377
-6.61236	3.48557	0.283735	2.46406	0.0121587	-1.25784		-0.385184	0.270567	0.347576	-0.508341	-1.13666	-0.208317
-6.31133	5.24198	-2.15983	-2.79265	2.16239	-0.0903377		0.271049	0.697048	-0.164402	-1.45874	-0.251555	1.53573
-6.0103	0.0642637	0.262063	0.175719	0.381305	0.125569		-0.118097	0.448992	-0.907755	-0.0188208	-0.560858	-0.0137851
-5.70927	0.932152	2.68395	-3.14485	1.92918	1.22613		0.576077	0.765201	-0.467915	1.90468	-0.170944	-0.534164
-5.40824	-1.20367	-0.176091	-2.61193	0.459912	0.231974		0.643667	0.91373	-0.927836	0.935419	0.712488	0.319686
-5.10721	9.92701	2.6504	5.33577	1.77432	-0.0274133		0.403324	1.11104	0.232936	1.69732	1.19366	-0.333955
-4.80618	4.81775	0.368743	8.11972	1.10064	1.13774		0.470887	1.65858	1.78023	2.06255	1.17073	1.85703
-4.50515	4.50229	-1.04474	2.79305	2.89654	0.567788		2.52004	1.63837	0.493162	1.99797	2.94316	0.781654
-4.20412	10.3306	6.52243	5.73645	2.49263	2.00207		2.65226	3.27223	1.2521	4.44571	1.25128	1.65154
-3.90309	11.2587	13.7506	-0.457922	5.57644	4.999		0.604958	3.33274	2.42974	2.25925	1.57701	0.352132
-3.60206	12.1868	14.804	3.69209	6.44209	3.56138		4.09708	2.84834	2.03277	4.21718	3.83476	1.79816
-3.30103	7.82629	10.0065	4.80572	11.7285	9.74674		2.84144	4.20656	2.50901	3.65322	4.08841	4.02384
-3	9.51413	11.0436	12.2217	5.62089	11.0436		6.46669	7.08622	3.81574	5.45139	5.74488	3.27703

## Sheet: Fig.1e
ASIC1a/2a	H+ Concentration	ctrl														glutamate
		I/Imax														I/Imax
	0.04	0	0	0	0	0	0	0	0	0	0	0	0	0		0	0	0	0	0	0	0	0	0	0	0	0	0
	0.1	0.0058355	0.00697419	0.00969328	0.022963	0.011136	0.00520476	0.0113691	0.0171408	0.0148603	0.0106755	0.00414135	0.0079993	0.00601013		0.005332	0.008026	0.009693	0.02013	0.011823	0.005045	0.011369	0.017141	0.015889	0.012145	0.003345	0.007999	0.004581
	0.14	0.0893327	0.110132	0.0413039	0.231647	0.118282	0.0332061	0.0616511	0.0713618	0.12755	0.17054	0.0475925	0.0163146	0.0424519		0.170279	0.27834	0.106127	0.616966	0.30994	0.114733	0.160588	0.190671	0.308155	0.429817	0.184551	0.044098	0.178742
	0.2	0.604858	0.652622	0.334886	0.609759	0.662856	0.330422	0.440439	0.418169	0.546448	0.673827	0.46483	0.278918	0.42255		0.868166	0.916725	0.690872	0.923145	0.855007	0.678507	0.790114	0.73332	0.715622	0.895112	0.927045	0.842947	0.715404
	0.28	0.947232	0.969444	0.948099	0.975535	0.998188	0.877103	0.88731	0.872177	1.23008	1.20357	1.03239	1.01998	1.08592		1	1	1	1	1	1	1	1	1	1	1	1	1
ASIC1a/2b	H+ Concentration	ctrl														glutamate
		I/Imax
	0.04	0	0	0	0	0	0	0	0	0	0	0	0	0	0	0	0	0	0	0	0	0	0	0	0	0	0	0	0
	0.1	0.00876367	0.0150428	0.017112	0.0100879	0.0384595	0.0211845	0.0320297	0.00974004	0.00681999	0.0166297	0.0239626	0.0217655	0.0682133	0.0484564	0.015591	0.032071	0.032971	0.01441	0.044136	0.02512	0.041533	0.015631	0.006543	0.017058	0.031011	0.033327	0.078772	0.065235
	0.14	0.0892583	0.244336	0.207025	0.0967041	0.186193	0.0702514	0.138486	0.059275	0.0239851	0.0419349	0.114439	0.117109	0.339397	0.0426071	0.511937	0.705728	0.674101	0.464934	0.738308	0.298202	0.526778	0.35394	0.161658	0.260153	0.444276	0.281026	0.713324	0.148985
	0.2	0.336442	0.554297	0.728334	0.502492	0.763228	0.384057	0.608571	0.324469	0.1884	0.315384	0.771464	0.601769	0.825982	0.23847	0.394246	0.735242	0.850224	0.792016	0.912109	0.693976	0.840633	0.735869	0.509039	0.66319	0.675187	0.580569	0.828758	0.477164
	0.28	1.53473	1.09478	0.985144	0.828357	0.866703	0.749476	0.887242	0.593378	0.586231	0.862405	1.23332	0.934775	1.16938	0.905382	1	1	1	1	1	1	1	1	1	1	1	1	1	1

## Sheet: Fig.1g
ctrl	amplitude (pA)	Counts		glutamate	amplitude (pA)	Counts
	-2.125	1			-2.125	1
	-2.075	0			-2.075	0
	-2.025	0			-2.025	2
	-1.975	0			-1.975	0
	-1.925	0			-1.925	0
	-1.875	1			-1.875	0
	-1.825	0			-1.825	0
	-1.775	2			-1.775	1
	-1.725	3			-1.725	3
	-1.675	6			-1.675	2
	-1.625	8			-1.625	2
	-1.575	12			-1.575	1
	-1.525	7			-1.525	1
	-1.475	7			-1.475	10
	-1.425	6			-1.425	16
	-1.375	7			-1.375	31
	-1.325	6			-1.325	28
	-1.275	8			-1.275	43
	-1.225	9			-1.225	32
	-1.175	10			-1.175	44
	-1.125	10			-1.125	37
	-1.075	2			-1.075	33
	-1.025	9			-1.025	51
	-0.975001	5			-0.975001	49
	-0.925001	5			-0.925001	35
	-0.875001	1			-0.875001	12
	-0.825001	3			-0.825001	15
	-0.775001	2			-0.775001	11
	-0.725001	3			-0.725001	11
	-0.675001	2			-0.675001	6
	-0.625001	0			-0.625001	5
	-0.575001	3			-0.575001	5
	-0.525001	3			-0.525001	5
	-0.475001	7			-0.475001	4
	-0.425001	4			-0.425001	2
	-0.375001	4			-0.375001	3
	-0.325001	4			-0.325001	4
	-0.275001	2			-0.275001	5
	-0.225001	4			-0.225001	4
	-0.175001	6			-0.175001	2
	-0.125001	4			-0.125001	5
	-0.075001	9			-0.0750008	11
	-0.025001	17			-0.0250008	17
	0.024999	20			0.0249992	5
	0.074999	7			0.0749992	3
	0.124999	5			0.124999	1
	0.174999	1			0.174999	1

## Sheet: Fig.1h
Po		ctrl							glutamate
	pH 7.0	0.013744	0.023475	0.030475	0.012862	0.1171	0.019987	0.034238	0.032406	0.111632	0.050688	0.081513	0.23598	0.105513	0.202661
	pH 7.2	0.00517	0.040241	0.01035	0.023069	0.012951	0.010438	0.024311	0.048275	0.12089	0.079402	0.066334	0.155414	0.056894	0.083797
amplitude (pA)		ctrl										glutamate
	pH 7.0	-1.83215	-1.80193	-1.64711	-1.85455	-1.68309	-1.57133	-1.6673	-1.35084	-1.84889		-1.52389	-1.94588	-1.75637	-1.47627	-1.61822	-1.86614	-1.94742	-1.50113	-1.62239	-1.88172
	pH 7.2	-1.70757	-1.69546	-1.43178	-1.48813	-1.57627	-1.5209	-1.60498				-1.60759	-1.79472	-1.67596	-1.44707	-1.5881	-1.64697	-1.72051

## Sheet: Fig.1i
		AP5
	Ctrl	L-	DL-	D-
	1.73057	2.86074	2.26491	1.88137
	0.864885	1.08493	1.07807	0.787077
	0.838956	1.34227	1.1132	0.7929
	0.778723	1.29886	0.977201	0.822482
	0.849721	1.31785	0.902395	0.867083
	0.745529	1.36994	0.886346	1.03806
	0.678557	1.23741	0.875595	0.704055
	0.879015	1.80547	1.30487	0.859644
	1.11833	3.19174	2.7873	1.13211
	0.34235	0.599778	0.451125	0.414402
	0.433369	1.32499	1.39198	0.546226
