# Supplementary material for: Glutamate acts on acid-sensing ion channels to worsen ischaemic brain injury
Source: Nature. 2024 Jul 10;631(8022):826–34. doi: 10.1038/s41586-024-07684-7 (PMC11269185; doi:10.1038/s41586-024-07684-7)
Supplement: Supplementary file 5 — Source Data Fig. 2 [file 41586_2024_7684_MOESM5_ESM.xlsx]

## Sheet: Fig.2a
Asic1a+/+		Time (s)→ cell number↓	5	10	15	20	25	30	35	40	45	50	55	60	65	70	75	80	85	90	95	100	105	110	115	120	125	130	135	140	145	150	155	160	165	170	175	180	185	190	195	200	205	210	215	220	225	230	235
pH 7.0	relative fluorescence	1	1	1.00966	1.01469	1.01504	1.02114	1.02531	1.02683	1.03268	1.0344	1.03858	1.03952	1.04394	1.04638	1.05028	1.05337	1.05454	1.06018	1.06245	1.06554	1.06619	1.06786	1.07845	1.07858	1.0807	1.08243	1.08841	1.09164	1.09723	1.09772	1.09779	1.09801	1.0991	1.10147	1.1046	1.10568	1.10656	1.11051	1.11106	1.11334	1.11494	1.11562	1.11809	1.12138	1.12197	1.12605	1.12778	1.13212
		2	1	1.00662	1.00962	1.01256	1.01442	1.01503	1.01512	1.01621	1.01809	1.02171	1.02203	1.0227	1.0234	1.02347	1.02542	1.02686	1.02909	1.03379	1.03456	1.04409	1.04412	1.0609	1.08843	1.11407	1.11433	1.11957	1.13856	1.1486	1.15643	1.16577	1.18396	1.19416	1.1979	1.2009	1.20407	1.20429	1.21158	1.21164	1.21593	1.21692	1.2198	1.22641	1.23041	1.24534	1.2487	1.24908	1.25049
		3	1	0.980042	0.975561	0.986762	0.997913	0.971946	0.994247	0.962884	0.994807	0.980245	0.992057	1.01349	0.990683	1.00275	0.97159	0.97383	0.983962	1.05	1.01232	1.025	1.01604	1.06598	1.05224	1.07189	1.10941	1.09282	1.11354	1.13105	1.14266	1.17616	1.16063	1.1952	1.18074	1.21689	1.24245	1.18675	1.22254	1.22285	1.22351	1.20172	1.24653	1.26964	1.24902	1.27239	1.28379	1.28527	1.27896
		4	1	0.987121	0.988746	0.990708	0.997601	0.997579	1.00012	1.00332	1.00398	1.0028	0.999092	1.00707	1.0109	1.01051	1.01861	1.00972	1.01598	1.01346	1.02495	1.02177	1.02869	1.03189	1.0258	1.02879	1.02348	1.03387	1.03437	1.0342	1.04094	1.03619	1.0448	1.0391	1.04281	1.03158	1.04561	1.04318	1.05228	1.04947	1.04961	1.056	1.04209	1.05672	1.0513	1.06289	1.05536	1.06272	1.07223
		5	1	1.00797	1.00626	1.00873	1.00874	1.00522	1.00237	1.00194	1.00222	1.00664	1.00727	1.01124	1.0096	1.01217	1.00659	1.01316	1.00558	1.00785	1.00464	1.00717	1.00349	1.00437	1.00559	1.00961	1.01354	1.01198	1.00219	1.00592	1.00416	1.00456	0.998649	1.00235	1.0036	1.00604	0.995623	0.999676	0.991114	0.989816	0.999957	0.991082	0.991534	0.984929	0.985301	0.983238	0.985875	0.985774	0.980797
		6	1	0.9835	1.00183	0.980155	0.998456	0.979994	0.986459	0.988228	1.00013	0.979254	1.00373	0.987488	0.978547	0.979061	0.997041	0.991798	1.00373	1.02518	1.04493	1.03956	1.07436	1.07247	1.07739	1.10923	1.10196	1.12743	1.16661	1.13393	1.20398	1.14001	1.17352	1.18166	1.17812	1.20356	1.22598	1.21144	1.2355	1.25432	1.24036	1.26963	1.25062	1.24953	1.26419	1.26053	1.27137	1.27477	1.32521
		7	1	0.991445	0.976217	0.985285	0.989494	1.03552	1.00267	1.00065	0.999692	1.005	1.00387	1.00992	1.0323	1.03723	1.02498	1.03241	1.02844	1.03843	1.05557	1.01978	1.04295	1.04065	1.06598	1.05308	1.08179	1.04842	1.00585	1.03785	0.961775	1.01865	1.00027	1.00346	1.00438	0.987989	0.940045	0.974916	0.853775	0.855314	0.897372	0.831497	0.839676	0.83112	0.834132	0.829991	0.818082	0.761755	0.772569
		8	1	1	0.985754	0.987386	0.998788	0.980684	0.996908	0.990132	0.983033	0.977691	0.969776	0.967575	0.980313	0.971607	0.985482	0.973511	0.984765	0.988524	0.996884	0.990849	1.01254	1.01571	1.01467	1.01246	1.03712	1.03111	1.03218	1.03876	1.0347	1.02488	1.03552	1.02669	1.03806	1.02708	1.0373	1.04511	1.04885	1.0601	1.04949	1.07044	1.02961	1.08864	1.07224	1.09834	1.11117	1.11387	1.19321
		9	1	0.983413	0.984042	0.985529	1.01439	1.09003	1.12486	1.03612	0.984814	0.939972	0.94389	0.942517	0.919324	0.923499	0.94512	0.946778	0.940344	0.960448	0.987817	0.976263	0.996454	1.00738	1.02339	1.05471	1.04659	1.07278	1.08551	1.09023	1.13061	1.08545	1.10639	1.1202	1.10038	1.13067	1.1327	1.11908	1.16318	1.16456	1.14322	1.17225	1.16579	1.20273	1.19444	1.2136	1.22553	1.24297	1.32165
		10	1	0.998622	0.985112	0.985483	1.00233	0.981721	0.998967	0.993589	0.98739	0.982013	0.977695	0.968608	0.984715	0.975655	0.977827	0.970118	0.976238	0.979788	0.987761	0.978675	1.0027	1.00612	1.00199	0.999868	1.02596	1.0214	1.01399	1.02432	1.01346	1.01031	1.01733	1.00631	1.01809	1.00405	1.01126	1.02111	1.02702	1.03701	1.02567	1.04811	1.00517	1.06456	1.04752	1.07269	1.08175	1.09086	1.1785
		11	1	0.997665	1.04485	1.0295	1.02564	1.01234	1.03462	1.01531	0.980303	0.98674	0.988533	0.980458	0.976305	0.991396	1.00271	1.0076	1.00751	0.984341	0.990571	0.995537	0.985347	0.989255	1.05496	1.04988	1.03351	1.04632	1.0959	1.06408	1.1507	1.0793	1.11519	1.15395	1.14095	1.16431	1.17856	1.19466	1.15828	1.15515	1.15775	1.18372	1.16885	1.20819	1.18666	1.20281	1.20953	1.23283	1.29784
		12	1	1.00155	1.00743	0.992377	0.98825	0.993396	0.982489	0.974673	0.960218	0.948608	0.953895	0.970352	0.967191	0.959006	1.02661	0.992641	1.02775	1.03272	1.04932	1.02972	1.0678	1.08373	1.08564	1.12307	1.11257	1.13733	1.16066	1.14993	1.19141	1.15641	1.16872	1.18368	1.18653	1.18059	1.19568	1.2066	1.20799	1.20766	1.19621	1.21781	1.21363	1.23982	1.22984	1.24625	1.26334	1.25313	1.29054
		13	1	1.02242	1.02639	1.03101	1.03754	1.04448	1.04649	1.05034	1.06719	1.07705	1.08191	1.08439	1.08748	1.09374	1.11319	1.11472	1.12009	1.12948	1.13939	1.14279	1.14668	1.14677	1.15844	1.16237	1.17376	1.17641	1.17801	1.18792	1.20392	1.20609	1.20641	1.21519	1.2188	1.23457	1.23545	1.24291	1.24556	1.24664	1.25226	1.25952	1.26365	1.28535	1.29522	1.3119	1.32101	1.33039	1.33685
		14	1	1.00082	1.00473	1.00574	1.01051	1.01684	1.01975	1.03503	1.03992	1.04237	1.04764	1.05358	1.05913	1.06351	1.07333	1.07604	1.08089	1.08264	1.0845	1.08997	1.09777	1.10665	1.12089	1.13273	1.15216	1.15946	1.16411	1.17428	1.17432	1.18312	1.18607	1.18681	1.18914	1.19042	1.19084	1.19104	1.19115	1.19313	1.19507	1.20171	1.20202	1.20322	1.21498	1.21967	1.22471	1.22848	1.22906
		15	1	0.999003	0.996913	0.983606	0.988765	0.985228	0.972312	0.9703	0.955977	0.962621	0.962425	0.97028	0.969186	0.981457	1.00975	1.0051	1.01395	1.03156	1.04908	1.02235	1.05928	1.06761	1.08515	1.10772	1.09799	1.12531	1.14129	1.13598	1.17447	1.13471	1.15835	1.16747	1.1679	1.17072	1.17658	1.18246	1.20181	1.20231	1.18227	1.20669	1.1878	1.2267	1.21593	1.23985	1.24473	1.24339	1.29288
		16	1	1.00713	0.997586	0.985964	0.968141	0.974899	0.964873	0.95663	0.961717	0.921949	0.938918	0.967287	0.948906	0.972522	1.0287	1.02183	1.05276	1.04118	1.05581	1.04615	1.07631	1.1007	1.10653	1.14585	1.12324	1.17025	1.20486	1.18462	1.22784	1.19193	1.22494	1.21117	1.2212	1.23412	1.23917	1.25016	1.26456	1.26587	1.2548	1.26082	1.26624	1.28064	1.29208	1.29442	1.29594	1.29011	1.33244
		17	1	1.00406	0.988117	0.998068	0.987022	0.980002	0.967314	0.967861	0.967765	0.960229	0.964673	0.981	0.964544	0.974914	1.02676	1.0133	1.01018	1.03243	1.06103	1.03632	1.0656	1.07738	1.06949	1.12785	1.10746	1.13155	1.16044	1.13979	1.19486	1.11567	1.14952	1.16034	1.17148	1.17589	1.18662	1.17882	1.17622	1.20449	1.19029	1.20581	1.19576	1.22761	1.22294	1.24252	1.24622	1.25502	1.32734
		18	1	1.00575	1.01644	1.01741	1.01853	1.01914	1.01934	1.02189	1.02224	1.02428	1.02962	1.03583	1.04031	1.04311	1.04968	1.05004	1.0537	1.05711	1.05742	1.06388	1.06419	1.085	1.1044	1.10562	1.12165	1.12573	1.12603	1.1298	1.14756	1.15652	1.16334	1.16548	1.16665	1.16818	1.17291	1.17678	1.17785	1.18004	1.18421	1.18502	1.18676	1.18701	1.21394	1.22284	1.22534	1.22732	1.23089
pH 7.0+glu	relative fluorescence	1	1	0.976636	0.956576	0.959198	0.988717	0.977205	0.97504	0.975838	0.98108	0.998974	0.998518	1.01197	0.973672	0.984158	0.977661	0.981878	0.997721	0.987121	1.02553	1.01219	1.03237	1.00992	1.01744	1.04274	1.04285	1.07192	1.04889	1.06417	1.05835	1.06383	1.1052	1.07921	1.09984	1.13107	1.20492	1.15022	1.17643	1.18281	1.20207	1.17392	1.19113	1.20356	1.18065	1.25006	1.24299	1.25393	1.26772
		2	1	0.962341	0.970539	0.966697	0.93967	0.981939	0.952607	0.940822	0.949789	0.951966	0.971052	0.970795	0.987319	0.985654	1.01934	1.00512	1.02587	1.03061	1.04714	1.04867	1.07839	1.08031	1.07673	1.10555	1.10017	1.11938	1.13155	1.15678	1.13014	1.15563	1.15768	1.19034	1.18483	1.2248	1.23171	1.27539	1.31869	1.35852	1.35097	1.34751	1.35904	1.34866	1.39593	1.43525	1.47893	1.4952	1.55463
		3	1	0.99303	1.01185	0.999071	0.967588	0.988151	0.989428	0.988267	0.969912	0.969679	1.02614	1.01371	1.00348	1.0244	1.02207	1.02649	1.01173	1.06657	1.06006	1.07853	1.04554	1.07354	1.08353	1.11594	1.09526	1.11059	1.10363	1.08631	1.14219	1.1767	1.13813	1.15358	1.17902	1.2076	1.21968	1.19215	1.20353	1.23594	1.25476	1.25732	1.28032	1.26208	1.3132	1.28276	1.3197	1.36315	1.35757
		4	1	1.00397	1.01265	0.980896	1.01551	1.00062	0.969111	0.971964	0.954968	0.986726	0.993921	1.01042	1.0232	1.04168	1.08349	1.08523	1.0913	1.11376	1.07853	1.09713	1.11177	1.12827	1.13336	1.12505	1.1217	1.10594	1.12443	1.13175	1.14279	1.1047	1.13944	1.09465	1.11636	1.1707	1.18608	1.2192	1.2192	1.21809	1.21263	1.17454	1.1872	1.23335	1.2202	1.20109	1.26287	1.20208	1.22156
		5	1	1.00685	1.00909	1.0122	1.01656	1.01768	1.02478	1.03699	1.03723	1.04234	1.04247	1.04458	1.10461	1.15928	1.34757	1.52067	1.66401	1.78132	1.81607	1.83101	1.85479	1.87559	1.89004	1.89826	1.90523	1.91407	1.91557	1.93313	1.93736	1.9406	1.95243	1.966	1.97298	1.97671	2.06849	2.08605	2.08618	2.09004	2.0934	2.09639	2.10112	2.10523	2.11021	2.11258	2.11295	2.11382	2.1142
		6	1	1.00644	1.00868	1.01191	1.01401	1.01877	1.01877	1.01891	1.01905	1.02101	1.02269	1.04034	1.04104	1.05756	1.0577	1.0584	1.05854	1.06555	1.09062	1.09566	1.09566	1.09622	1.09636	1.10868	1.11457	1.11653	1.12563	1.12759	1.14664	1.14664	1.15378	1.15588	1.15798	1.18263	1.28543	1.28642	1.28795	1.28908	1.29216	1.29384	1.30168	1.30336	1.30406	1.30896	1.31261	1.31877	1.32115
		7	1	1.00655	1.00783	1.01225	1.01574	1.01931	1.0194	1.02246	1.02323	1.02799	1.02893	1.02901	1.03148	1.03378	1.03744	1.06152	1.07794	1.0793	1.09181	1.10482	1.12125	1.16677	1.17672	1.19493	1.22692	1.22718	1.23288	1.24564	1.25738	1.25815	1.27074	1.27363	1.27806	1.2881	1.4039	1.41147	1.41232	1.41275	1.42151	1.42781	1.43359	1.45648	1.46048	1.46814	1.47256	1.47367	1.48286
		8	1	1.00436	1.00679	1.00785	1.00884	1.0099	1.01631	1.01631	1.02055	1.02104	1.02266	1.02559	1.02627	1.03001	1.03399	1.03455	1.03505	1.04352	1.05149	1.05877	1.06133	1.07459	1.08056	1.08075	1.08486	1.08872	1.09283	1.10883	1.11132	1.12333	1.13467	1.13516	1.14942	1.1775	1.30146	1.3108	1.3126	1.31322	1.31634	1.32045	1.33059	1.33439	1.33589	1.35593	1.35861	1.37175	1.38594
		9	1	0.991958	0.987068	0.990002	1.03184	1.04521	1.03032	1.03228	1.00554	1.03847	1.03369	1.01043	1.02869	1.02586	1.03673	1.04629	1.05282	1.05303	1.05162	1.03065	1.04477	1.10128	1.08324	1.08868	1.10661	1.10563	1.23669	1.18735	1.19376	1.15138	1.17301	1.1454	1.16866	1.21289	1.21126	1.21071	1.26233	1.22767	1.25484	1.27711	1.30157	1.28657	1.30124	1.32906	1.36242	1.36764	1.38861
		10	1	1.00512	1.01489	1.00035	1.00873	1.01687	0.990925	1.0057	1.00337	0.983828	1.02083	1.04375	1.0128	1.00035	1.01699	0.994415	1.0477	1.06225	1.06632	1.04898	1.06608	1.06736	1.08005	1.10483	1.08773	1.13589	1.10006	1.1395	1.13066	1.16288	1.14776	1.18709	1.19756	1.23048	1.2413	1.24689	1.25329	1.25352	1.2975	1.29645	1.31262	1.33264	1.36672	1.40081	1.40791	1.43525	1.43618
		11	1	0.945027	0.965376	0.976765	0.981473	0.943508	0.986333	0.964009	1.02961	0.964768	0.972513	0.979347	0.950494	0.959301	0.95672	0.973576	0.975247	0.948975	1.00213	0.98451	0.981473	1.02141	0.988155	0.998026	0.987244	1.03387	0.95839	1.02384	1.01549	1.01959	1.01989	1.04313	1.05938	1.07669	1.04677	1.05391	1.08246	1.07168	1.10266	1.07365	1.11086	1.09415	1.10205	1.16128	1.19514	1.1921	1.24404
		12	1	1.00346	1.00606	1.00768	1.01007	1.01061	1.01212	1.01678	1.0171	1.01764	1.01808	1.02825	1.03009	1.03323	1.03572	1.04026	1.0434	1.05206	1.05358	1.0578	1.06548	1.06667	1.07035	1.07144	1.07154	1.07706	1.07912	1.07934	1.07945	1.09655	1.11062	1.11982	1.13714	1.14114	1.18768	1.21269	1.21366	1.21669	1.25252	1.26594	1.33185	1.33867	1.38153	1.4205	1.46531	1.47462	1.49562
		13	1	1.02241	0.984689	1.01465	1.00599	0.980584	1.01198	0.996561	0.989571	1.00876	1.00255	1.03329	1.02752	1.02374	1.01642	1.06191	1.04815	1.12249	1.0861	1.13225	1.1793	1.18562	1.17364	1.15977	1.18939	1.17597	1.17841	1.22046	1.25918	1.19538	1.21735	1.25386	1.22911	1.21857	1.308	1.27571	1.28714	1.2837	1.27394	1.25918	1.28459	1.35648	1.3972	1.34683	1.31022	1.36858	1.35327
		14	1	1.00659	0.933206	1.00213	0.992767	0.971708	0.967666	0.942353	0.923633	0.95469	0.966816	0.951074	0.922995	0.921506	0.977664	0.974261	0.914486	0.89683	0.967241	0.923846	0.93044	0.935758	0.906616	0.902787	0.933418	0.931504	0.937035	0.898745	0.928739	0.914061	0.914912	0.933418	0.945756	0.904701	0.905339	0.94214	0.947033	0.962774	0.959158	0.951925	0.977664	1.00425	1.02297	1.0619	1.04084	1.0234	1.07381
		15	1	1.00341	1.00627	1.00678	1.00846	1.00958	1.0109	1.01768	1.02685	1.02711	1.02894	1.04193	1.04636	1.05034	1.05599	1.0564	1.06481	1.06532	1.08234	1.09044	1.09227	1.10542	1.12574	1.13731	1.15978	1.16966	1.19264	1.20615	1.20813	1.22968	1.23432	1.23539	1.23865	1.24313	1.24884	1.25842	1.26107	1.26463	1.27055	1.29042	1.29719	1.32216	1.34819	1.35517	1.38814	1.40668	1.40811
		16	1	0.980669	0.992915	0.996863	1.01877	1.00116	0.997824	0.996407	0.990081	0.992409	1.00435	1.0083	1.03289	1.06427	1.02738	1.03866	1.05835	1.07378	1.04706	1.06705	1.06725	1.06062	1.09767	1.11811	1.14691	1.18774	1.19933	1.22008	1.18	1.24164	1.21679	1.2425	1.23602	1.23663	1.24493	1.23982	1.25515	1.27377	1.25733	1.27757	1.31284	1.33197	1.33991	1.36886	1.39102	1.41521	1.41
		17	1	0.966858	0.989107	0.984089	0.992144	0.985146	0.983495	1.00515	0.981118	0.991285	0.98706	0.999406	1.02674	1.03242	1.02727	1.0303	1.05064	1.05532	1.04014	1.06919	1.06919	1.0579	1.11884	1.13508	1.15099	1.17799	1.20182	1.22962	1.20367	1.23576	1.1943	1.23457	1.2314	1.22143	1.23873	1.24256	1.25206	1.28455	1.25424	1.29095	1.29458	1.32601	1.3402	1.36291	1.39282	1.42642	1.40001
		18	1	0.999102	1.00492	1.05137	1.02151	1.16274	1.15305	1.21074	1.00072	0.995476	0.991025	1.20683	1.01935	1.19376	1.1906	1.19132	1.1636	1.03504	1.21649	1.24341	1.1999	1.22327	1.09478	1.07988	1.12508	1.13722	1.16105	1.15348	1.16192	1.19423	1.17635	1.19818	1.18658	1.19785	1.21096	1.19965	1.21487	1.30297	1.27009	1.21315	1.32329	1.30459	1.27551	1.29217	1.29098	1.32685	1.30369
Asic1a-/-		Time (s)→ cell number↓	5	10	15	20	25	30	35	40	45	50	55	60	65	70	75	80	85	90	95	100	105	110	115	120	125	130	135	140	145	150	155	160	165	170	175	180	185	190	195	200	205	210	215	220	225	230	235
pH 7.0	relative fluorescence	1	1	0.9808	1.0082	1.03375	1.01442	0.999733	0.976734	0.995133	0.972356	0.994333	0.963823	0.973356	0.9828	0.972334	0.983423	0.951534	0.936513	0.94689	0.89078	0.915846	0.920202	0.929779	0.905958	0.909935	0.915691	0.926557	0.933024	0.941557	0.946046	0.948557	0.948601	0.935335	0.956757	0.949446	0.943712	0.96269	0.94109	0.930113	0.949068	0.962423	0.927913	0.952379	0.948201	0.917113	0.945023	0.90358	0.904824
		2	1	0.998805	1.00839	1.05412	1.02738	0.989582	1.03264	1.00033	1.01885	0.980631	1.01763	1.01715	1.00698	1.00128	1.00094	0.99128	0.965076	0.980672	0.992139	0.972099	0.997296	0.974929	0.990357	0.967424	0.993502	1.00176	1.00415	1.00631	1.02555	1.02182	1.03075	1.04626	1.05348	1.02476	1.07417	1.05804	1.03639	1.07679	1.11056	1.05658	1.06702	1.08373	1.09901	1.06282	1.06318	1.08177	1.10179
		3	1	1.0363	0.976974	1.01585	1.00524	1.02092	1.02496	1.01397	0.96494	0.947583	1.00657	0.982065	1.00876	0.987735	0.944227	0.993809	0.945587	0.98111	0.980676	0.93931	0.962886	0.986578	0.948451	0.96708	0.990627	1.00289	0.999219	1.01264	0.992566	1.00668	0.973097	0.9965	1.0208	0.983135	1.02317	0.985102	1.02045	1.03596	1.03523	1.01099	0.992913	1.04229	1.01441	1.03344	0.985449	0.972287	1.03011
		4	1	0.98697	0.965404	0.989916	1.01141	0.985872	1.0016	0.994558	0.967176	0.972942	1.03003	0.992661	0.996231	0.902701	0.958489	0.940792	0.976736	0.967475	0.968349	0.976486	0.946733	0.969897	0.970546	0.958689	0.992137	1.02102	0.970745	0.987819	0.986396	0.973491	1.00549	0.973217	0.974415	0.975538	0.995981	0.994209	0.994059	0.989941	1.00382	0.970496	0.982577	1.01188	1.0006	1.02906	0.994334	0.97067	0.981928
		5	1	0.996108	0.997434	1.02866	0.998909	0.960675	1.02155	0.979086	0.986763	0.96076	1.00103	0.997028	0.993007	0.972564	0.981866	0.973912	0.944295	0.964118	0.967881	0.946861	0.985865	0.964503	0.959777	0.956655	0.969271	0.979044	0.982914	0.970661	1.00023	0.991789	1.01728	1.02168	1.02021	0.988153	1.03685	1.02795	0.998738	1.04082	1.07566	1.01469	1.03875	1.04157	1.05648	1.02987	1.01236	1.04217	1.06492
		6	1	0.947749	0.97231	0.994564	0.99493	1.01433	0.998152	1.02844	0.996413	0.988653	0.996486	1.02302	0.977507	1.03448	1.00836	0.976428	1.0175	0.996029	0.99978	0.989385	1.01292	1.05066	1.01147	1.04866	1.02354	1.01656	1.04409	1.05642	1.06029	1.03724	1.07516	1.06675	1.0776	1.0741	1.09138	1.11288	1.14444	1.10069	1.11881	1.08724	1.13054	1.1485	1.12484	1.1062	1.15351	1.13463	1.14134
		7	1	1.00782	0.986076	0.992592	1.02675	1.02353	1.02178	1.04385	1.01999	1.02862	1.00681	1.07926	1.01169	1.01291	1.0166	1.04245	1.03151	1.08309	1.01981	1.02258	1.0496	1.02276	1.05218	1.04219	1.02805	1.04814	1.04192	1.05067	1.06325	1.06843	1.03948	1.04555	1.07482	1.06724	1.02249	1.06159	1.10651	1.03597	1.08553	1.09372	1.06908	1.12695	1.07905	1.05364	1.09253	1.09547	1.12055
		8	1	0.994164	0.997194	0.996286	1.00988	1.02235	0.988719	1.02533	1.01673	1.00219	1.01797	1.0424	1.00078	1.00198	1.00799	0.998813	1.00163	1.01317	1.00612	1.01269	1.0122	1.02819	1.02265	1.02157	1.03578	1.02476	1.02862	1.03055	1.0415	1.02827	1.02529	1.0501	1.0542	1.03331	1.07249	1.05896	1.06858	1.08897	1.0756	1.05712	1.10497	1.0865	1.07103	1.0888	1.10712	1.07051	1.09331
		9	1	0.986193	0.96292	0.990756	0.978786	0.970209	0.969952	0.964154	0.964751	0.955103	0.98184	0.983186	0.967267	0.972152	0.957309	0.95924	0.971134	0.957502	0.96846	0.972117	0.965857	0.969905	0.982408	0.971771	0.971561	0.988135	0.963891	0.969221	0.971204	0.963698	0.968647	0.971894	0.964961	0.968495	0.960556	0.959772	0.963265	0.974351	0.962393	0.952623	0.968214	0.965225	0.964798	0.972661	0.969683	0.975832	0.993875
		10	1	0.979062	0.983973	0.996604	0.976936	0.981481	0.992451	0.976619	0.980064	0.957953	0.986489	0.980723	0.968654	0.987515	0.969265	0.987295	0.975617	0.991937	0.976667	0.997117	0.990423	1.02143	1.02629	1.04833	1.05795	1.03789	1.04349	1.06697	1.07249	1.08747	1.08248	1.10843	1.1118	1.06902	1.10552	1.09265	1.11273	1.11678	1.11034	1.09101	1.08285	1.1237	1.09829	1.13176	1.10679	1.12316	1.14129
		11	1	0.985951	0.975652	0.986427	0.984512	0.971947	0.980116	0.977442	0.968175	0.968435	0.996306	0.974429	0.977556	0.966407	0.990324	0.995117	0.978813	0.980116	0.994403	1.00974	1.01525	1.01226	1.01066	1.02618	1.03007	1.0385	1.02849	1.03611	1.05132	1.05505	1.05516	1.05224	1.05341	1.07073	1.07396	1.06257	1.08282	1.06748	1.08136	1.05254	1.09613	1.10945	1.10694	1.11153	1.10386	1.1005	1.1268
		12	1	0.987136	0.988707	0.998957	0.981849	0.985888	0.991953	0.981908	0.954066	0.954653	0.967781	0.966181	0.96386	0.981923	0.97809	0.990014	0.991806	0.975785	0.987723	1.00899	1.00229	0.998297	1.00646	1.0162	1.02802	0.986079	1.013	1.03254	1.03222	1.0105	1.02765	1.01209	1.04723	1.02279	1.02789	1.0389	1.05287	1.05397	1.04817	1.02651	1.05488	1.06566	1.06815	1.0483	1.06642	1.07119	1.08644
		13	1	1.02341	1.0098	1.01705	1.01946	1.00374	0.972761	1.02103	0.996138	1.01437	1.0336	1.00137	1.03115	1.03395	1.01386	1.0151	1.01204	1.02009	1.03802	1.03893	1.02761	1.03164	1.04072	1.04414	1.04039	1.03404	1.04878	1.05284	1.0503	1.05269	1.05741	1.06598	1.08088	1.06634	1.06381	1.05374	1.07784	1.07941	1.06772	1.09056	1.08496	1.07713	1.09769	1.08676	1.09106	1.11371	1.13989
		14	1	1.02801	0.989904	1.00306	0.973551	1.00661	1.02673	1.0101	0.975755	0.965304	1.0113	0.989904	1.00007	1.00718	1.01031	0.997298	0.947672	1.01038	0.996232	1.00761	1.00626	1.02673	1.04949	0.985851	0.980732	0.975542	1.02673	0.99161	0.988198	0.979026	1.01294	0.96829	0.94952	0.992535	0.93139	0.965588	0.97867	0.93011	0.961322	0.967081	0.950587	0.983718	0.971561	0.979808	0.950729	1.02659	0.947458
		15	1	0.995402	0.978532	0.984342	1.02262	1.02144	1.01395	1.03734	1.01749	1.02852	1.00898	1.07935	1.0165	1.0124	1.02308	1.04722	1.04753	1.09308	1.02641	1.02852	1.06415	1.03063	1.05611	1.04983	1.03408	1.06257	1.04781	1.06083	1.07559	1.08062	1.04968	1.05707	1.09171	1.08211	1.03113	1.07068	1.12107	1.04766	1.09429	1.10268	1.07388	1.1445	1.09373	1.06916	1.09966	1.11694	1.12955
		16	1	0.937392	0.964889	0.99357	1.00544	0.980682	0.982938	0.985504	0.966497	0.993542	0.998731	0.967709	0.97366	0.965086	0.974224	0.981754	0.987817	1.00934	1.00671	0.977664	0.969683	0.986632	1.00195	0.97992	0.975239	1.03266	0.991511	0.979751	1.02366	1.00276	1.02265	1.0491	1.04326	1.04106	1.02597	1.03537	1.01828	1.05621	1.02124	1.04515	1.05045	1.06151	1.07003	1.06162	1.09673	1.03305	1.05527
pH 7.0+glu	relative fluorescence	1	1	0.995787	0.967414	0.986438	0.976202	0.993242	0.98387	0.965266	0.973669	0.969923	0.966737	0.944655	0.955626	0.978128	0.970133	0.965803	0.961858	0.975794	0.975117	0.993697	0.993651	0.976155	0.988866	0.976459	0.992028	0.982388	0.985026	1.00682	0.978641	0.981197	0.985131	0.987197	0.964729	0.994339	0.977918	0.993009	1.00648	1.00654	0.985679	1.00357	1.00942	1.03056	1.02038	1.03552	1.03226	1.04605	1.03429
		2	1	1.0116	1.02639	1.01302	0.993992	1.01366	0.999987	1.03612	0.998567	1.0004	1.01208	1.02965	1.01183	1.01984	1.03306	1.03567	1.03357	1.02382	1.04577	1.03479	1.0455	1.03959	1.04525	1.05276	1.05486	1.06655	1.049	1.05113	1.05345	1.07414	1.07482	1.06338	1.08653	1.07389	1.0766	1.05986	1.09548	1.08167	1.10492	1.09203	1.10617	1.10557	1.09796	1.09196	1.08944	1.12731	1.10331
		3	1	0.983188	0.990084	1.01561	1.00642	1.00087	1.00213	0.995759	0.978806	0.991694	1.00836	0.98831	0.973954	0.980768	0.978007	1.00495	1.00642	1.02131	1.05729	1.03262	1.01822	1.03032	1.04793	1.04948	1.04918	1.05442	1.04645	1.04711	1.05794	1.05024	1.06463	1.06389	1.0695	1.08997	1.07263	1.05437	1.0592	1.06673	1.067	1.06329	1.06606	1.07767	1.08149	1.0813	1.07695	1.06899	1.08649
		4	1	0.99577	1.00179	1.00192	1.03522	1.02568	1.01979	1.00717	1.00962	0.996144	1.01819	0.980057	0.977338	0.965541	0.994634	0.98262	0.9854	0.986197	1.00743	1.00476	1.02133	1.02079	1.01581	1.0235	0.998888	1.00354	1.01842	1.00845	0.995262	1.00927	1.01467	1.01043	1.0089	1.02809	1.01056	1.02124	1.00625	1.03139	1.02232	1.04494	1.03721	1.06215	1.05378	1.05624	1.0483	1.08776	1.09053
		5	1	0.98665	1.00719	1.00329	1.0153	1.02644	1.0124	1.04205	1.01833	1.03006	1.01174	1.01977	1.0009	0.965564	0.952075	0.969843	0.958509	0.948446	0.951237	0.915685	0.937547	0.91708	0.902459	0.912785	0.913374	0.91753	0.907064	0.908506	0.875853	0.891296	0.918739	0.92246	0.917607	0.929391	0.941051	0.944617	0.936694	0.932476	0.963347	0.931267	0.93567	0.945795	0.938632	0.93736	0.954493	0.99893	0.981875
		6	1	0.990916	0.975204	0.966153	0.976498	0.984078	0.976029	0.963712	0.96903	0.977791	0.969224	0.953238	0.959445	0.967413	0.951848	0.957958	0.951912	0.978437	0.981379	0.944461	0.978809	0.979795	0.979213	0.969256	0.974687	1.00674	0.97868	0.979844	0.997705	0.986277	0.985549	0.990091	0.998481	1.00766	1.00184	1.00545	1.00246	1.04151	1.0053	0.998238	1.00634	1.00158	1.01862	1.0355	1.05334	1.05202	1.06655
		7	1	0.972458	1.00636	0.98966	1.01149	1.0153	0.999146	0.999431	1.00318	0.998055	0.994118	0.976458	0.993692	0.968442	0.982134	0.96324	0.981422	0.987794	0.999462	0.998182	0.998925	0.993344	0.999273	1.0013	0.98762	0.996822	0.9997	1.01445	1.00093	1.00032	1.01654	1.02357	1.01496	1.02783	1.01371	1.04723	1.03078	1.0438	1.05861	1.03885	1.03055	1.04002	1.03361	1.03652	1.05912	1.09469	1.09101
		8	1	1.01005	0.982607	0.987222	0.980754	0.992236	0.987438	0.995066	0.981857	0.999943	0.992076	0.994782	0.982527	0.977184	0.985915	0.974286	0.982561	0.982289	0.991144	0.996783	0.990189	0.961826	0.968431	0.970102	0.962008	0.96352	0.96668	0.978708	0.979515	0.983516	0.973262	0.985813	1.00201	0.988177	0.99684	0.995407	1.00123	1.00412	1.00078	1.00293	1.01826	1.00499	1.04013	1.0312	1.02029	1.05022	1.04839
		9	1	0.995641	1.01671	1.0009	1.01575	1.00459	0.992278	1.01196	1.0026	0.969159	0.877938	0.864103	0.878992	0.913675	0.94192	0.962414	0.945321	0.97348	0.9634	0.978452	0.980378	1.00062	1.01527	1.00253	1.00461	0.997825	1.00043	1.00451	0.994539	1.00172	1.02484	1.03594	1.00939	1.02739	1.03427	1.04378	1.04867	1.04037	1.04123	1.04987	1.04622	1.04009	1.04572	1.05413	1.04505	1.08838	1.06907
		10	1	0.995896	1.00413	1.00136	0.997041	1.01228	0.993525	0.992254	1.00554	0.943775	0.878211	0.867936	0.866204	0.904104	0.936181	0.951654	0.968562	0.972324	0.980063	0.984471	1.00434	0.996352	1.03776	1.021	1.02072	1.01858	1.02266	1.03197	1.04061	1.02632	1.01373	1.05786	1.04704	1.06199	1.04812	1.0617	1.07754	1.08403	1.07529	1.08284	1.06777	1.09014	1.08278	1.07923	1.10384	1.09987	1.0825
		11	1	1.00813	1.0142	1.03812	1.02168	1.00272	1.01872	0.997911	1.03824	1.03004	1.05106	1.02278	1.04627	1.05373	1.01088	0.941673	0.915282	0.927832	0.975678	0.981925	0.978678	1.01211	1.0379	1.00547	1.00355	1.01122	1.01834	1.02635	1.04259	1.03678	1.04777	1.04748	1.04365	1.05407	1.05698	1.07099	1.07099	1.10257	1.08432	1.06856	1.05104	1.09093	1.07794	1.08109	1.08434	1.10171	1.06962
		12	1	0.998287	1.01819	0.992125	0.991433	1.00536	1.02818	1.01633	1.01773	1.02933	1.02356	1.03045	1.04051	1.03893	1.03438	1.01888	1.01404	1.02977	0.988431	1.00465	1.029	1.04397	1.04789	1.01316	1.03064	1.04568	1.02413	1.03483	1.03376	1.04593	1.03606	1.04442	1.04896	1.0335	1.05327	1.05698	1.04444	1.0533	1.05582	1.07034	1.0547	1.07166	1.0638	1.07741	1.09541	1.09318	1.08444
		13	1	0.988606	1.00066	0.990584	0.98761	0.993208	0.998273	1.02845	1.00484	0.995703	1.00531	1.01315	1.00152	1.00487	0.996425	1.01774	0.996494	1.00111	1.0051	1.00739	1.00188	1.01031	1.01292	1.03981	1.03684	1.04764	1.03609	1.03	1.01856	1.02931	1.03479	1.04156	1.04534	1.05654	1.04936	1.02753	1.04949	1.06414	1.06594	1.06861	1.06823	1.04558	1.07813	1.08307	1.08116	1.08262	1.07403
		14	1	1.03941	1.03823	1.02648	1.0629	1.05321	1.07051	1.06484	1.09307	1.08313	1.07288	1.08564	1.11853	1.12088	1.11024	1.11214	1.07737	1.12351	1.07159	1.07558	1.05146	1.05808	1.11113	1.11771	1.10244	1.11906	1.14007	1.20504	1.23276	1.15881	1.2439	1.29836	1.25893	1.23981	1.27249	1.28135	1.28272	1.3137	1.21086	1.17404	1.18864	1.17476	1.192	1.14157	1.18942	1.19666	1.21409
		15	1	1.01141	1.0057	1.01301	1.00161	0.984254	0.975928	0.981446	0.983055	0.973719	0.950483	0.986644	0.979202	0.990065	0.950406	0.929379	0.950183	0.93018	0.934416	0.912448	0.922056	0.924153	0.916635	0.923575	0.90424	0.91056	0.895371	0.883136	0.874023	0.876468	0.883707	0.910149	0.89829	0.890438	0.871466	0.874441	0.852173	0.855162	0.860388	0.86785	0.844328	0.852828	0.878343	0.872079	0.868846	0.854654	0.84878
		16	1	0.991528	1.01805	1.01394	1.03937	1.01222	1.0276	1.02414	1.01541	1.03198	1.01033	1.01991	1.03663	1.02763	1.0366	1.04096	1.01101	1.00932	1.01882	1.01541	1.0377	1.04099	0.998841	1.03377	1.04442	1.05328	1.05439	1.03632	1.03973	1.05998	1.06692	1.06639	1.05085	1.06943	1.06058	1.08407	1.07699	1.07403	1.0831	1.09061	1.10323	1.08664	1.08315	1.12034	1.11642	1.11296	1.11247
		17	1	1.0012	1.00203	1.01963	1.02563	1.05521	1.0637	1.07177	1.08448	1.09567	1.10701	1.10745	1.10746	1.11021	1.11268	1.11561	1.12135	1.12263	1.1242	1.12443	1.13081	1.13157	1.13204	1.13265	1.14232	1.14435	1.14541	1.14545	1.14668	1.14683	1.14758	1.15118	1.15478	1.16033	1.1614	1.16354	1.16381	1.16711	1.16782	1.17927	1.18066	1.18226	1.18609	1.19275	1.2033	1.20333	1.20382
		18	1	1.00442	1.02209	1.01371	1.03415	1.02101	1.0443	1.06643	1.04927	1.05032	1.06138	1.05786	1.05746	1.05411	1.05146	1.03396	1.06216	1.07866	1.06692	1.1054	1.07239	1.07831	1.11195	1.10151	1.0778	1.11696	1.09528	1.09284	1.11	1.08959	1.10418	1.11515	1.1296	1.11804	1.1129	1.16108	1.15594	1.15543	1.15124	1.15927	1.13507	1.14663	1.10454	1.10218	1.1269	1.10229	1.11549
[truncated: 37 more columns]

## Sheet: Fig.2b
Asic1a+/+	time (s)↓	pH 7.0																		pH 7.0+glu
relative fluorescence	5	1	1	1	1	1	1	1	1	1	1	1	1	1	1	1	1	1	1	1	1	1	1	1	1	1	1	1	1	1	1	1	1	1	1	1	1
	10	1.00966	1.00662	0.980042	0.987121	1.00797	0.9835	0.991445	1	0.983413	0.998622	0.997665	1.00155	1.02242	1.00082	0.999003	1.00713	1.00406	1.00575	0.976636	0.962341	0.99303	1.00397	1.00685	1.00644	1.00655	1.00436	0.991958	1.00512	0.945027	1.00346	1.02241	1.00659	1.00341	0.980669	0.966858	0.999102
	15	1.01469	1.00962	0.975561	0.988746	1.00626	1.00183	0.976217	0.985754	0.984042	0.985112	1.04485	1.00743	1.02639	1.00473	0.996913	0.997586	0.988117	1.01644	0.956576	0.970539	1.01185	1.01265	1.00909	1.00868	1.00783	1.00679	0.987068	1.01489	0.965376	1.00606	0.984689	0.933206	1.00627	0.992915	0.989107	1.00492
	20	1.01504	1.01256	0.986762	0.990708	1.00873	0.980155	0.985285	0.987386	0.985529	0.985483	1.0295	0.992377	1.03101	1.00574	0.983606	0.985964	0.998068	1.01741	0.959198	0.966697	0.999071	0.980896	1.0122	1.01191	1.01225	1.00785	0.990002	1.00035	0.976765	1.00768	1.01465	1.00213	1.00678	0.996863	0.984089	1.05137
	25	1.02114	1.01442	0.997913	0.997601	1.00874	0.998456	0.989494	0.998788	1.01439	1.00233	1.02564	0.98825	1.03754	1.01051	0.988765	0.968141	0.987022	1.01853	0.988717	0.93967	0.967588	1.01551	1.01656	1.01401	1.01574	1.00884	1.03184	1.00873	0.981473	1.01007	1.00599	0.992767	1.00846	1.01877	0.992144	1.02151
	30	1.02531	1.01503	0.971946	0.997579	1.00522	0.979994	1.03552	0.980684	1.09003	0.981721	1.01234	0.993396	1.04448	1.01684	0.985228	0.974899	0.980002	1.01914	0.977205	0.981939	0.988151	1.00062	1.01768	1.01877	1.01931	1.0099	1.04521	1.01687	0.943508	1.01061	0.980584	0.971708	1.00958	1.00116	0.985146	1.16274
	35	1.02683	1.01512	0.994247	1.00012	1.00237	0.986459	1.00267	0.996908	1.12486	0.998967	1.03462	0.982489	1.04649	1.01975	0.972312	0.964873	0.967314	1.01934	0.97504	0.952607	0.989428	0.969111	1.02478	1.01877	1.0194	1.01631	1.03032	0.990925	0.986333	1.01212	1.01198	0.967666	1.0109	0.997824	0.983495	1.15305
	40	1.03268	1.01621	0.962884	1.00332	1.00194	0.988228	1.00065	0.990132	1.03612	0.993589	1.01531	0.974673	1.05034	1.03503	0.9703	0.95663	0.967861	1.02189	0.975838	0.940822	0.988267	0.971964	1.03699	1.01891	1.02246	1.01631	1.03228	1.0057	0.964009	1.01678	0.996561	0.942353	1.01768	0.996407	1.00515	1.21074
	45	1.0344	1.01809	0.994807	1.00398	1.00222	1.00013	0.999692	0.983033	0.984814	0.98739	0.980303	0.960218	1.06719	1.03992	0.955977	0.961717	0.967765	1.02224	0.98108	0.949789	0.969912	0.954968	1.03723	1.01905	1.02323	1.02055	1.00554	1.00337	1.02961	1.0171	0.989571	0.923633	1.02685	0.990081	0.981118	1.00072
	50	1.03858	1.02171	0.980245	1.0028	1.00664	0.979254	1.005	0.977691	0.939972	0.982013	0.98674	0.948608	1.07705	1.04237	0.962621	0.921949	0.960229	1.02428	0.998974	0.951966	0.969679	0.986726	1.04234	1.02101	1.02799	1.02104	1.03847	0.983828	0.964768	1.01764	1.00876	0.95469	1.02711	0.992409	0.991285	0.995476
	55	1.03952	1.02203	0.992057	0.999092	1.00727	1.00373	1.00387	0.969776	0.94389	0.977695	0.988533	0.953895	1.08191	1.04764	0.962425	0.938918	0.964673	1.02962	0.998518	0.971052	1.02614	0.993921	1.04247	1.02269	1.02893	1.02266	1.03369	1.02083	0.972513	1.01808	1.00255	0.966816	1.02894	1.00435	0.98706	0.991025
	60	1.04394	1.0227	1.01349	1.00707	1.01124	0.987488	1.00992	0.967575	0.942517	0.968608	0.980458	0.970352	1.08439	1.05358	0.97028	0.967287	0.981	1.03583	1.01197	0.970795	1.01371	1.01042	1.04458	1.04034	1.02901	1.02559	1.01043	1.04375	0.979347	1.02825	1.03329	0.951074	1.04193	1.0083	0.999406	1.20683
	65	1.04638	1.0234	0.990683	1.0109	1.0096	0.978547	1.0323	0.980313	0.919324	0.984715	0.976305	0.967191	1.08748	1.05913	0.969186	0.948906	0.964544	1.04031	0.973672	0.987319	1.00348	1.0232	1.10461	1.04104	1.03148	1.02627	1.02869	1.0128	0.950494	1.03009	1.02752	0.922995	1.04636	1.03289	1.02674	1.01935
	70	1.05028	1.02347	1.00275	1.01051	1.01217	0.979061	1.03723	0.971607	0.923499	0.975655	0.991396	0.959006	1.09374	1.06351	0.981457	0.972522	0.974914	1.04311	0.984158	0.985654	1.0244	1.04168	1.15928	1.05756	1.03378	1.03001	1.02586	1.00035	0.959301	1.03323	1.02374	0.921506	1.05034	1.06427	1.03242	1.19376
	75	1.05337	1.02542	0.97159	1.01861	1.00659	0.997041	1.02498	0.985482	0.94512	0.977827	1.00271	1.02661	1.11319	1.07333	1.00975	1.0287	1.02676	1.04968	0.977661	1.01934	1.02207	1.08349	1.34757	1.0577	1.03744	1.03399	1.03673	1.01699	0.95672	1.03572	1.01642	0.977664	1.05599	1.02738	1.02727	1.1906
	80	1.05454	1.02686	0.97383	1.00972	1.01316	0.991798	1.03241	0.973511	0.946778	0.970118	1.0076	0.992641	1.11472	1.07604	1.0051	1.02183	1.0133	1.05004	0.981878	1.00512	1.02649	1.08523	1.52067	1.0584	1.06152	1.03455	1.04629	0.994415	0.973576	1.04026	1.06191	0.974261	1.0564	1.03866	1.0303	1.19132
	85	1.06018	1.02909	0.983962	1.01598	1.00558	1.00373	1.02844	0.984765	0.940344	0.976238	1.00751	1.02775	1.12009	1.08089	1.01395	1.05276	1.01018	1.0537	0.997721	1.02587	1.01173	1.0913	1.66401	1.05854	1.07794	1.03505	1.05282	1.0477	0.975247	1.0434	1.04815	0.914486	1.06481	1.05835	1.05064	1.1636
	90	1.06245	1.03379	1.05	1.01346	1.00785	1.02518	1.03843	0.988524	0.960448	0.979788	0.984341	1.03272	1.12948	1.08264	1.03156	1.04118	1.03243	1.05711	0.987121	1.03061	1.06657	1.11376	1.78132	1.06555	1.0793	1.04352	1.05303	1.06225	0.948975	1.05206	1.12249	0.89683	1.06532	1.07378	1.05532	1.03504
	95	1.06554	1.03456	1.01232	1.02495	1.00464	1.04493	1.05557	0.996884	0.987817	0.987761	0.990571	1.04932	1.13939	1.0845	1.04908	1.05581	1.06103	1.05742	1.02553	1.04714	1.06006	1.07853	1.81607	1.09062	1.09181	1.05149	1.05162	1.06632	1.00213	1.05358	1.0861	0.967241	1.08234	1.04706	1.04014	1.21649
	100	1.06619	1.04409	1.025	1.02177	1.00717	1.03956	1.01978	0.990849	0.976263	0.978675	0.995537	1.02972	1.14279	1.08997	1.02235	1.04615	1.03632	1.06388	1.01219	1.04867	1.07853	1.09713	1.83101	1.09566	1.10482	1.05877	1.03065	1.04898	0.98451	1.0578	1.13225	0.923846	1.09044	1.06705	1.06919	1.24341
	105	1.06786	1.04412	1.01604	1.02869	1.00349	1.07436	1.04295	1.01254	0.996454	1.0027	0.985347	1.0678	1.14668	1.09777	1.05928	1.07631	1.0656	1.06419	1.03237	1.07839	1.04554	1.11177	1.85479	1.09566	1.12125	1.06133	1.04477	1.06608	0.981473	1.06548	1.1793	0.93044	1.09227	1.06725	1.06919	1.1999
	110	1.07845	1.0609	1.06598	1.03189	1.00437	1.07247	1.04065	1.01571	1.00738	1.00612	0.989255	1.08373	1.14677	1.10665	1.06761	1.1007	1.07738	1.085	1.00992	1.08031	1.07354	1.12827	1.87559	1.09622	1.16677	1.07459	1.10128	1.06736	1.02141	1.06667	1.18562	0.935758	1.10542	1.06062	1.0579	1.22327
	115	1.07858	1.08843	1.05224	1.0258	1.00559	1.07739	1.06598	1.01467	1.02339	1.00199	1.05496	1.08564	1.15844	1.12089	1.08515	1.10653	1.06949	1.1044	1.01744	1.07673	1.08353	1.13336	1.89004	1.09636	1.17672	1.08056	1.08324	1.08005	0.988155	1.07035	1.17364	0.906616	1.12574	1.09767	1.11884	1.09478
	120	1.0807	1.11407	1.07189	1.02879	1.00961	1.10923	1.05308	1.01246	1.05471	0.999868	1.04988	1.12307	1.16237	1.13273	1.10772	1.14585	1.12785	1.10562	1.04274	1.10555	1.11594	1.12505	1.89826	1.10868	1.19493	1.08075	1.08868	1.10483	0.998026	1.07144	1.15977	0.902787	1.13731	1.11811	1.13508	1.07988
	125	1.08243	1.11433	1.10941	1.02348	1.01354	1.10196	1.08179	1.03712	1.04659	1.02596	1.03351	1.11257	1.17376	1.15216	1.09799	1.12324	1.10746	1.12165	1.04285	1.10017	1.09526	1.1217	1.90523	1.11457	1.22692	1.08486	1.10661	1.08773	0.987244	1.07154	1.18939	0.933418	1.15978	1.14691	1.15099	1.12508
	130	1.08841	1.11957	1.09282	1.03387	1.01198	1.12743	1.04842	1.03111	1.07278	1.0214	1.04632	1.13733	1.17641	1.15946	1.12531	1.17025	1.13155	1.12573	1.07192	1.11938	1.11059	1.10594	1.91407	1.11653	1.22718	1.08872	1.10563	1.13589	1.03387	1.07706	1.17597	0.931504	1.16966	1.18774	1.17799	1.13722
	135	1.09164	1.13856	1.11354	1.03437	1.00219	1.16661	1.00585	1.03218	1.08551	1.01399	1.0959	1.16066	1.17801	1.16411	1.14129	1.20486	1.16044	1.12603	1.04889	1.13155	1.10363	1.12443	1.91557	1.12563	1.23288	1.09283	1.23669	1.10006	0.95839	1.07912	1.17841	0.937035	1.19264	1.19933	1.20182	1.16105
	140	1.09723	1.1486	1.13105	1.0342	1.00592	1.13393	1.03785	1.03876	1.09023	1.02432	1.06408	1.14993	1.18792	1.17428	1.13598	1.18462	1.13979	1.1298	1.06417	1.15678	1.08631	1.13175	1.93313	1.12759	1.24564	1.10883	1.18735	1.1395	1.02384	1.07934	1.22046	0.898745	1.20615	1.22008	1.22962	1.15348
	145	1.09772	1.15643	1.14266	1.04094	1.00416	1.20398	0.961775	1.0347	1.13061	1.01346	1.1507	1.19141	1.20392	1.17432	1.17447	1.22784	1.19486	1.14756	1.05835	1.13014	1.14219	1.14279	1.93736	1.14664	1.25738	1.11132	1.19376	1.13066	1.01549	1.07945	1.25918	0.928739	1.20813	1.18	1.20367	1.16192
	150	1.09779	1.16577	1.17616	1.03619	1.00456	1.14001	1.01865	1.02488	1.08545	1.01031	1.0793	1.15641	1.20609	1.18312	1.13471	1.19193	1.11567	1.15652	1.06383	1.15563	1.1767	1.1047	1.9406	1.14664	1.25815	1.12333	1.15138	1.16288	1.01959	1.09655	1.19538	0.914061	1.22968	1.24164	1.23576	1.19423
	155	1.09801	1.18396	1.16063	1.0448	0.998649	1.17352	1.00027	1.03552	1.10639	1.01733	1.11519	1.16872	1.20641	1.18607	1.15835	1.22494	1.14952	1.16334	1.1052	1.15768	1.13813	1.13944	1.95243	1.15378	1.27074	1.13467	1.17301	1.14776	1.01989	1.11062	1.21735	0.914912	1.23432	1.21679	1.1943	1.17635
	160	1.0991	1.19416	1.1952	1.0391	1.00235	1.18166	1.00346	1.02669	1.1202	1.00631	1.15395	1.18368	1.21519	1.18681	1.16747	1.21117	1.16034	1.16548	1.07921	1.19034	1.15358	1.09465	1.966	1.15588	1.27363	1.13516	1.1454	1.18709	1.04313	1.11982	1.25386	0.933418	1.23539	1.2425	1.23457	1.19818
	165	1.10147	1.1979	1.18074	1.04281	1.0036	1.17812	1.00438	1.03806	1.10038	1.01809	1.14095	1.18653	1.2188	1.18914	1.1679	1.2212	1.17148	1.16665	1.09984	1.18483	1.17902	1.11636	1.97298	1.15798	1.27806	1.14942	1.16866	1.19756	1.05938	1.13714	1.22911	0.945756	1.23865	1.23602	1.2314	1.18658
	170	1.1046	1.2009	1.21689	1.03158	1.00604	1.20356	0.987989	1.02708	1.13067	1.00405	1.16431	1.18059	1.23457	1.19042	1.17072	1.23412	1.17589	1.16818	1.13107	1.2248	1.2076	1.1707	1.97671	1.18263	1.2881	1.1775	1.21289	1.23048	1.07669	1.14114	1.21857	0.904701	1.24313	1.23663	1.22143	1.19785
	175	1.10568	1.20407	1.24245	1.04561	0.995623	1.22598	0.940045	1.0373	1.1327	1.01126	1.17856	1.19568	1.23545	1.19084	1.17658	1.23917	1.18662	1.17291	1.20492	1.23171	1.21968	1.18608	2.06849	1.28543	1.4039	1.30146	1.21126	1.2413	1.04677	1.18768	1.308	0.905339	1.24884	1.24493	1.23873	1.21096
	180	1.10656	1.20429	1.18675	1.04318	0.999676	1.21144	0.974916	1.04511	1.11908	1.02111	1.19466	1.2066	1.24291	1.19104	1.18246	1.25016	1.17882	1.17678	1.15022	1.27539	1.19215	1.2192	2.08605	1.28642	1.41147	1.3108	1.21071	1.24689	1.05391	1.21269	1.27571	0.94214	1.25842	1.23982	1.24256	1.19965
	185	1.11051	1.21158	1.22254	1.05228	0.991114	1.2355	0.853775	1.04885	1.16318	1.02702	1.15828	1.20799	1.24556	1.19115	1.20181	1.26456	1.17622	1.17785	1.17643	1.31869	1.20353	1.2192	2.08618	1.28795	1.41232	1.3126	1.26233	1.25329	1.08246	1.21366	1.28714	0.947033	1.26107	1.25515	1.25206	1.21487
	190	1.11106	1.21164	1.22285	1.04947	0.989816	1.25432	0.855314	1.0601	1.16456	1.03701	1.15515	1.20766	1.24664	1.19313	1.20231	1.26587	1.20449	1.18004	1.18281	1.35852	1.23594	1.21809	2.09004	1.28908	1.41275	1.31322	1.22767	1.25352	1.07168	1.21669	1.2837	0.962774	1.26463	1.27377	1.28455	1.30297
	195	1.11334	1.21593	1.22351	1.04961	0.999957	1.24036	0.897372	1.04949	1.14322	1.02567	1.15775	1.19621	1.25226	1.19507	1.18227	1.2548	1.19029	1.18421	1.20207	1.35097	1.25476	1.21263	2.0934	1.29216	1.42151	1.31634	1.25484	1.2975	1.10266	1.25252	1.27394	0.959158	1.27055	1.25733	1.25424	1.27009
	200	1.11494	1.21692	1.20172	1.056	0.991082	1.26963	0.831497	1.07044	1.17225	1.04811	1.18372	1.21781	1.25952	1.20171	1.20669	1.26082	1.20581	1.18502	1.17392	1.34751	1.25732	1.17454	2.09639	1.29384	1.42781	1.32045	1.27711	1.29645	1.07365	1.26594	1.25918	0.951925	1.29042	1.27757	1.29095	1.21315
	205	1.11562	1.2198	1.24653	1.04209	0.991534	1.25062	0.839676	1.02961	1.16579	1.00517	1.16885	1.21363	1.26365	1.20202	1.1878	1.26624	1.19576	1.18676	1.19113	1.35904	1.28032	1.1872	2.10112	1.30168	1.43359	1.33059	1.30157	1.31262	1.11086	1.33185	1.28459	0.977664	1.29719	1.31284	1.29458	1.32329
	210	1.11809	1.22641	1.26964	1.05672	0.984929	1.24953	0.83112	1.08864	1.20273	1.06456	1.20819	1.23982	1.28535	1.20322	1.2267	1.28064	1.22761	1.18701	1.20356	1.34866	1.26208	1.23335	2.10523	1.30336	1.45648	1.33439	1.28657	1.33264	1.09415	1.33867	1.35648	1.00425	1.32216	1.33197	1.32601	1.30459
	215	1.12138	1.23041	1.24902	1.0513	0.985301	1.26419	0.834132	1.07224	1.19444	1.04752	1.18666	1.22984	1.29522	1.21498	1.21593	1.29208	1.22294	1.21394	1.18065	1.39593	1.3132	1.2202	2.11021	1.30406	1.46048	1.33589	1.30124	1.36672	1.10205	1.38153	1.3972	1.02297	1.34819	1.33991	1.3402	1.27551
	220	1.12197	1.24534	1.27239	1.06289	0.983238	1.26053	0.829991	1.09834	1.2136	1.07269	1.20281	1.24625	1.3119	1.21967	1.23985	1.29442	1.24252	1.22284	1.25006	1.43525	1.28276	1.20109	2.11258	1.30896	1.46814	1.35593	1.32906	1.40081	1.16128	1.4205	1.34683	1.0619	1.35517	1.36886	1.36291	1.29217
	225	1.12605	1.2487	1.28379	1.05536	0.985875	1.27137	0.818082	1.11117	1.22553	1.08175	1.20953	1.26334	1.32101	1.22471	1.24473	1.29594	1.24622	1.22534	1.24299	1.47893	1.3197	1.26287	2.11295	1.31261	1.47256	1.35861	1.36242	1.40791	1.19514	1.46531	1.31022	1.04084	1.38814	1.39102	1.39282	1.29098
	230	1.12778	1.24908	1.28527	1.06272	0.985774	1.27477	0.761755	1.11387	1.24297	1.09086	1.23283	1.25313	1.33039	1.22848	1.24339	1.29011	1.25502	1.22732	1.25393	1.4952	1.36315	1.20208	2.11382	1.31877	1.47367	1.37175	1.36764	1.43525	1.1921	1.47462	1.36858	1.0234	1.40668	1.41521	1.42642	1.32685
	235	1.13212	1.25049	1.27896	1.07223	0.980797	1.32521	0.772569	1.19321	1.32165	1.1785	1.29784	1.29054	1.33685	1.22906	1.29288	1.33244	1.32734	1.23089	1.26772	1.55463	1.35757	1.22156	2.1142	1.32115	1.48286	1.38594	1.38861	1.43618	1.24404	1.49562	1.35327	1.07381	1.40811	1.41	1.40001	1.30369
	240	1.13279	1.25087	1.28598	1.06678	0.986099	1.29619	0.826432	1.15913	1.29053	1.14565	1.24069	1.29456	1.35658	1.23247	1.28168	1.31815	1.28918	1.2315	1.26237	1.59114	1.36234	1.24811	2.12839	1.32143	1.49068	1.39211	1.43599	1.45236	1.22308	1.53263	1.32775	1.06467	1.45101	1.45625	1.47217	1.33837
	245	1.13388	1.25436	1.33848	1.06878	0.981116	1.31057	0.804599	1.17872	1.28324	1.16289	1.27864	1.28032	1.35787	1.23418	1.27723	1.33073	1.30016	1.23857	1.30488	1.59459	1.35467	1.229	2.13225	1.32689	1.49145	1.39254	1.41904	1.50227	1.27942	1.55558	1.36314	1.08041	1.47776	1.4688	1.49152	1.37768
	250	1.13468	1.25615	1.35085	1.06231	0.988237	1.28507	0.809356	1.14889	1.25733	1.12763	1.22105	1.27112	1.36729	1.23538	1.26834	1.31919	1.30042	1.24015	1.26544	1.64596	1.41845	1.22503	2.14396	1.33375	1.50472	1.4101	1.43186	1.49133	1.24267	1.58502	1.35415	1.05722	1.4935	1.5189	1.52439	1.39194
	255	1.1348	1.25947	1.32157	1.06182	0.985891	1.28584	0.767059	1.13507	1.25381	1.1177	1.22087	1.26602	1.38823	1.24027	1.26404	1.29572	1.28326	1.26107	1.27889	1.69591	1.41334	1.24079	2.15193	1.34272	1.50523	1.41925	1.55749	1.51065	1.24085	1.6584	1.35959	1.13721	1.49371	1.52907	1.5137	1.4115
	260	1.13647	1.2603	1.2867	1.06909	0.983998	1.29114	0.77801	1.18038	1.28956	1.16385	1.28816	1.29757	1.39373	1.25486	1.2774	1.31131	1.31169	1.27018	1.3075	1.72986	1.39661	1.25257	2.15255	1.34356	1.5077	1.43911	1.62106	1.52275	1.2858	1.66966	1.36592	1.10232	1.55322	1.54208	1.54895	1.43728
	265	1.13787	1.26232	1.33695	1.0698	0.976074	1.3016	0.781192	1.18644	1.31204	1.16925	1.29848	1.28557	1.40736	1.25533	1.29274	1.35052	1.33349	1.27181	1.29998	1.73255	1.43227	1.26833	2.15591	1.34692	1.52719	1.44322	1.67866	1.53729	1.26788	1.69607	1.42794	1.11508	1.55969	1.58241	1.57431	1.45993
	270	1.14026	1.26312	1.31679	1.06389	0.985556	1.32379	0.782869	1.21248	1.33826	1.19439	1.35085	1.30324	1.41182	1.28885	1.29194	1.33905	1.33417	1.27359	1.34785	1.74612	1.44354	1.30666	2.17733	1.35042	1.52863	1.452	1.70441	1.54031	1.26424	1.78742	1.45013	1.12763	1.5629	1.57335	1.60573	1.46115
	275	1.1403	1.26465	1.31964	1.06492	0.985849	1.32849	0.780303	1.19049	1.31535	1.17505	1.33035	1.29609	1.41836	1.29082	1.29675	1.3366	1.32998	1.27374	1.36187	1.73101	1.48025	1.23905	2.17846	1.35378	1.53008	1.45486	1.72604	1.57882	1.29598	1.82271	1.45423	1.15465	1.57548	1.63575	1.60718	1.47792
	280	1.14243	1.26769	1.45446	1.06906	0.985806	1.31842	0.805797	1.21983	1.33729	1.20591	1.37537	1.31337	1.43203	1.29835	1.30281	1.3304	1.3505	1.27563	1.3842	1.81222	1.47793	1.27007	2.18294	1.35826	1.53238	1.45766	1.7155	1.57813	1.30721	1.83375	1.46577	1.17911	1.61894	1.63236	1.64422	1.5195
	285	1.14349	1.26804	1.32091	1.07122	0.98796	1.3208	0.775101	1.19559	1.31106	1.18032	1.34351	1.30661	1.43496	1.30336	1.30566	1.33849	1.34177	1.27588	1.40757	1.79121	1.48769	1.29872	2.18742	1.36261	1.53603	1.46657	1.72452	1.57487	1.29431	1.90085	1.47997	1.16252	1.6222	1.65579	1.65485	1.51971
	290	1.14443	1.26858	1.44769	1.06965	0.98654	1.31565	0.836288	1.21953	1.34392	1.20724	1.37381	1.32519	1.44896	1.31426	1.31187	1.3317	1.36589	1.27828	1.42968	1.81952	1.52986	1.28917	2.20199	1.37787	1.54658	1.48132	1.68757	1.61652	1.29552	1.94242	1.48619	1.19124	1.65716	1.6777	1.71361	1.55407
	295	1.15322	1.26941	1.38776	1.07034	0.991683	1.32083	0.920813	1.23313	1.36134	1.21714	1.42181	1.33463	1.45265	1.31476	1.3311	1.3408	1.38122	1.28092	1.40483	1.85346	1.53113	1.30902	2.2137	1.38291	1.56122	1.50685	1.70104	1.63898	1.32756	2.03875	1.53445	1.19953	1.68482	1.6944	1.74668	1.56136
	300	1.15355	1.27117	1.34591	1.07056	0.988715	1.31752	0.875779	1.22598	1.36117	1.21328	1.39871	1.32149	1.45626	1.32504	1.30945	1.35428	1.36782	1.28286	1.43982	1.84501	1.551	1.29488	2.2142	1.41947	1.5619	1.5094	1.73049	1.80081	1.42779	2.04968	1.57239	1.19315	1.70296	1.73023	1.74199	1.589
	305	1.15994	1.27312	1.40298	1.07064	0.99314	1.32646	0.904695	1.24335	1.35342	1.23264	1.40868	1.32642	1.45774	1.3285	1.30584	1.34158	1.37001	1.28362	1.49624	1.86371	1.56982	1.2651	2.21631	1.43333	1.56326	1.51258	1.71984	1.76742	1.40106	2.06494	1.57628	1.20421	1.71697	1.74166	1.75256	1.59945
	310	1.16218	1.27405	1.36704	1.07435	0.983557	1.3217	0.955034	1.25485	1.38122	1.24385	1.43851	1.32639	1.46151	1.32943	1.32283	1.35001	1.38798	1.28667	1.46273	1.89676	1.57249	1.27875	2.21818	1.44034	1.56981	1.53947	1.74734	1.78103	1.40866	2.07707	1.58294	1.24527	1.76736	1.82562	1.83858	1.64547
	315	1.16847	1.27597	1.45863	1.06822	0.99047	1.30671	0.934467	1.24127	1.38253	1.22941	1.44269	1.32823	1.47102	1.34095	1.31854	1.33437	1.38296	1.28881	1.50695	1.97144	1.56506	1.33978	2.22229	1.45294	1.57049	1.54663	1.76483	1.7929	1.38345	2.09038	1.58793	1.26909	1.77083	1.78746	1.81732	1.6239
	320	1.17352	1.27616	1.36322	1.07135	0.995113	1.32379	0.98549	1.28233	1.40693	1.27362	1.47579	1.31397	1.47696	1.34425	1.31375	1.32836	1.38727	1.28907	1.62959	2.03113	1.56726	1.33656	2.23225	1.46022	1.57296	1.549	1.79776	1.82571	1.41063	2.09146	1.59448	1.26271	1.80822	1.85497	1.88328	1.67165
	325	1.17482	1.27952	1.38124	1.07762	0.990444	1.33421	0.95411	1.25989	1.39921	1.24673	1.47044	1.32767	1.48029	1.34468	1.33468	1.34678	1.39065	1.29075	1.58297	2.09761	1.59689	1.33209	2.23313	1.49776	1.57407	1.56245	1.83406	1.77743	1.38299	2.09406	1.63231	1.26547	1.81418	1.87349	1.90671	1.68392
	330	1.17884	1.28073	1.47055	1.07102	0.993092	1.33634	1.02683	1.27414	1.40444	1.26581	1.47836	1.31076	1.48767	1.34634	1.33182	1.33411	1.39912	1.29309	1.56542	2.13065	1.61164	1.35231	2.2396	1.50322	1.58164	1.56923	1.83515	1.8377	1.40304	2.09633	1.66249	1.3529	1.81678	1.84616	1.89232	1.7069
	335	1.1791	1.28137	1.42146	1.07325	0.99473	1.32286	0.975977	1.2662	1.39863	1.25789	1.45799	1.32964	1.4942	1.35344	1.32301	1.3314	1.38383	1.29329	1.58331	2.18547	1.59119	1.36286	2.25903	1.51275	1.58479	1.57017	1.87351	1.83584	1.41488	2.09785	1.66582	1.33716	1.83834	1.89196	1.91681	1.72309
	340	1.18206	1.28175	1.36256	1.07798	0.996187	1.33199	1.0116	1.26148	1.42208	1.25248	1.47683	1.31864	1.50195	1.35639	1.32827	1.35472	1.40334	1.29472	1.5971	2.28244	1.63092	1.34127	2.2604	1.51723	1.58972	1.58573	1.90926	1.79407	1.3713	2.10163	1.66515	1.41927	1.84312	1.87658	1.92078	1.71437
	345	1.18464	1.28246	1.39275	1.07581	0.997474	1.36464	1.04996	1.28079	1.41147	1.27357	1.48802	1.30062	1.51033	1.35678	1.33292	1.31985	1.42225	1.29482	1.60292	2.31702	1.66578	1.38891	2.26538	1.52311	1.59151	1.58903	1.9399	1.84456	1.37464	2.10239	1.70831	1.40672	1.8552	1.89899	1.92414	1.71577
	350	1.18887	1.2862	1.41082	1.07391	0.996884	1.31996	1.09151	1.29069	1.42649	1.28504	1.49144	1.3253	1.51731	1.35888	1.32825	1.31172	1.41693	1.29879	1.63255	2.38927	1.65799	1.33619	2.26862	1.52955	1.59287	1.59109	1.93469	1.8484	1.35596	2.10369	1.70121	1.45267	1.87589	1.88852	1.91484	1.72611
	355	1.19075	1.28626	1.40568	1.07693	0.99381	1.33132	1.03953	1.2728	1.41659	1.26356	1.47763	1.3178	1.52084	1.35981	1.3241	1.32962	1.41613	1.30062	1.63061	2.42283	1.64103	1.35554	2.27049	1.53095	1.59338	1.59737	1.9298	1.84282	1.36796	2.10466	1.75091	1.43586	1.8847	1.90694	1.93887	1.7381
	360	1.1919	1.28639	1.44468	1.08459	1.00737	1.35866	1.18086	1.29613	1.42852	1.29362	1.49288	1.29197	1.5216	1.36089	1.31707	1.29661	1.43648	1.30194	1.64623	2.48841	1.65741	1.3476	2.27547	1.53908	1.59346	1.62321	1.95468	1.87132	1.35793	2.1078	1.74859	1.42927	1.88597	1.95127	1.98587	1.74252
	365	1.19233	1.28671	1.36521	1.08993	1.00558	1.36445	1.1531	1.30219	1.42111	1.29776	1.51885	1.30256	1.5222	1.36958	1.3285	1.30077	1.437	1.30332	1.64566	2.46061	1.66705	1.40007	2.2807	1.56289	1.59355	1.64264	1.97555	1.85329	1.36416	2.10921	1.84278	1.43672	1.89158	1.95709	1.98838	1.73379
	370	1.19281	1.28856	1.46881	1.07736	1.0061	1.3684	1.17316	1.29489	1.4441	1.29211	1.5197	1.28706	1.52826	1.37505	1.326	1.30767	1.43139	1.3053	1.66811	2.47893	1.71294	1.50043	2.28207	1.57381	1.59415	1.65353	1.98196	1.86236	1.35399	2.1143	1.90991	1.41651	1.9198	1.94074	1.99914	1.76165
	375	1.19541	1.29189	1.45385	1.08337	1.00198	1.35235	1.14848	1.3103	1.43181	1.3078	1.49386	1.30451	1.53568	1.38724	1.32014	1.31451	1.40878	1.30566	1.67085	2.46753	1.699	1.53703	2.28381	1.58319	1.59423	1.65596	1.98522	1.9103	1.38846	2.11884	2.06912	1.4348	1.92699	1.975	2.03189	1.77221
	380	1.19982	1.29406	1.41897	1.07971	0.999218	1.34656	1.09838	1.29407	1.4242	1.28925	1.50716	1.31071	1.53716	1.38782	1.32618	1.32709	1.4149	1.30571	1.67335	2.46317	1.68483	1.59633	2.29327	1.5881	1.59568	1.69587	2.02869	1.90343	1.36932	2.12101	2.26273	1.47798	1.95562	2.00886	2.04351	1.78491
	385	1.19996	1.29547	1.42763	1.08778	1.00447	1.35975	1.1774	1.3122	1.43744	1.30856	1.53774	1.27925	1.53941	1.39084	1.31906	1.2841	1.43696	1.30607	1.72726	2.42347	1.69633	1.6065	2.30025	1.5993	1.59891	1.70464	2.04466	1.89459	1.40805	2.12144	2.35282	1.44118	1.96948	2.03487	2.11177	1.8238
	390	1.20187	1.2964	1.41531	1.07705	1.00328	1.34824	1.12823	1.29578	1.44139	1.29031	1.50379	1.30017	1.54266	1.396	1.32313	1.33597	1.43252	1.30922	1.70413	2.42167	1.72781	1.64037	2.30261	1.59944	1.60155	1.71884	2.02717	1.94392	1.39636	2.13162	2.4154	1.46437	1.97137	2.02373	2.07289	1.81234
	395	1.21168	1.29998	1.41882	1.07803	1.00539	1.36458	1.21094	1.30941	1.42426	1.30737	1.53449	1.27357	1.54759	1.39911	1.31	1.28829	1.42907	1.31136	1.72361	2.47906	1.78671	1.64843	2.30797	1.60112	1.60461	1.73353	2.02282	1.9623	1.41898	2.13594	2.42039	1.47713	1.99603	2.07201	2.08642	1.84196
	400	1.2125	1.30944	1.4567	1.09963	1.00754	1.33679	1.31706	1.31116	1.44496	1.3123	1.55601	1.27558	1.54952	1.4031	1.29687	1.29338	1.45004	1.31248	1.76259	2.48546	1.75476	1.6653	2.31781	1.60126	1.61193	1.73459	2.04347	1.94543	1.42612	2.14818	2.45046	1.55563	2.02109	2.09104	2.12755	1.86278
	405	1.21326	1.31008	1.46724	1.09214	1.00755	1.32762	1.31469	1.32927	1.46209	1.33241	1.56732	1.28383	1.5508	1.40341	1.31513	1.28866	1.46083	1.31518	1.7357	2.48687	1.78067	1.68639	2.34035	1.60952	1.62129	1.77518	2.04119	2.00221	1.43736	2.15315	2.49063	1.69645	2.0293	2.08881	2.17178	1.89316
	410	1.21475	1.31155	1.45507	1.0841	1.0055	1.35991	1.24885	1.31112	1.4208	1.31068	1.56557	1.2698	1.55481	1.40493	1.30326	1.275	1.44859	1.31538	1.77616	2.49289	1.79287	1.76269	2.34296	1.6133	1.62265	1.78178	2.08563	2.00954	1.4205	2.15813	2.45778	1.72155	2.03179	2.07727	2.12035	1.86591
	415	1.21694	1.31318	1.43516	1.08714	1.00511	1.36294	1.27192	1.31223	1.43836	1.30652	1.53279	1.2806	1.5569	1.4142	1.31398	1.27422	1.44485	1.31645	1.78915	2.55437	1.78961	1.78874	2.34645	1.61597	1.63711	1.78209	2.12997	1.99674	1.40228	2.1616	2.46721	1.73942	2.04637	2.11184	2.17871	1.90838
	420	1.21784	1.31321	1.46622	1.09121	1.0049	1.38268	1.32072	1.31114	1.46532	1.3163	1.55699	1.27182	1.57126	1.42906	1.29476	1.30701	1.4492	1.31991	1.77878	2.54259	1.81633	1.76653	2.4269	1.62031	1.63924	1.8154	2.08748	1.99488	1.40137	2.16214	2.45523	1.70517	2.04957	2.10652	2.14887	1.90393
Asic1a-/-	time (s)↓	pH 7.0																pH 7.0+glu
relative fluorescence	5	1	1	1	1	1	1	1	1	1	1	1	1	1	1	1	1	1	1	1	1	1	1	1	1	1	1	1	1	1	1	1	1	1	1
	10	0.9808	0.998805	1.0363	0.98697	0.996108	0.947749	1.00782	0.994164	0.986193	0.979062	0.985951	0.987136	1.02341	1.02801	0.995402	0.937392	0.995787	1.0116	0.983188	0.99577	0.98665	0.990916	0.972458	1.01005	0.995641	0.995896	1.00813	0.998287	0.988606	1.03941	1.01141	0.991528	1.0012	1.00442
	15	1.0082	1.00839	0.976974	0.965404	0.997434	0.97231	0.986076	0.997194	0.96292	0.983973	0.975652	0.988707	1.0098	0.989904	0.978532	0.964889	0.967414	1.02639	0.990084	1.00179	1.00719	0.975204	1.00636	0.982607	1.01671	1.00413	1.0142	1.01819	1.00066	1.03823	1.0057	1.01805	1.00203	1.02209
	20	1.03375	1.05412	1.01585	0.989916	1.02866	0.994564	0.992592	0.996286	0.990756	0.996604	0.986427	0.998957	1.01705	1.00306	0.984342	0.99357	0.986438	1.01302	1.01561	1.00192	1.00329	0.966153	0.98966	0.987222	1.0009	1.00136	1.03812	0.992125	0.990584	1.02648	1.01301	1.01394	1.01963	1.01371
	25	1.01442	1.02738	1.00524	1.01141	0.998909	0.99493	1.02675	1.00988	0.978786	0.976936	0.984512	0.981849	1.01946	0.973551	1.02262	1.00544	0.976202	0.993992	1.00642	1.03522	1.0153	0.976498	1.01149	0.980754	1.01575	0.997041	1.02168	0.991433	0.98761	1.0629	1.00161	1.03937	1.02563	1.03415
	30	0.999733	0.989582	1.02092	0.985872	0.960675	1.01433	1.02353	1.02235	0.970209	0.981481	0.971947	0.985888	1.00374	1.00661	1.02144	0.980682	0.993242	1.01366	1.00087	1.02568	1.02644	0.984078	1.0153	0.992236	1.00459	1.01228	1.00272	1.00536	0.993208	1.05321	0.984254	1.01222	1.05521	1.02101
	35	0.976734	1.03264	1.02496	1.0016	1.02155	0.998152	1.02178	0.988719	0.969952	0.992451	0.980116	0.991953	0.972761	1.02673	1.01395	0.982938	0.98387	0.999987	1.00213	1.01979	1.0124	0.976029	0.999146	0.987438	0.992278	0.993525	1.01872	1.02818	0.998273	1.07051	0.975928	1.0276	1.0637	1.0443
	40	0.995133	1.00033	1.01397	0.994558	0.979086	1.02844	1.04385	1.02533	0.964154	0.976619	0.977442	0.981908	1.02103	1.0101	1.03734	0.985504	0.965266	1.03612	0.995759	1.00717	1.04205	0.963712	0.999431	0.995066	1.01196	0.992254	0.997911	1.01633	1.02845	1.06484	0.981446	1.02414	1.07177	1.06643
	45	0.972356	1.01885	0.96494	0.967176	0.986763	0.996413	1.01999	1.01673	0.964751	0.980064	0.968175	0.954066	0.996138	0.975755	1.01749	0.966497	0.973669	0.998567	0.978806	1.00962	1.01833	0.96903	1.00318	0.981857	1.0026	1.00554	1.03824	1.01773	1.00484	1.09307	0.983055	1.01541	1.08448	1.04927
	50	0.994333	0.980631	0.947583	0.972942	0.96076	0.988653	1.02862	1.00219	0.955103	0.957953	0.968435	0.954653	1.01437	0.965304	1.02852	0.993542	0.969923	1.0004	0.991694	0.996144	1.03006	0.977791	0.998055	0.999943	0.969159	0.943775	1.03004	1.02933	0.995703	1.08313	0.973719	1.03198	1.09567	1.05032
	55	0.963823	1.01763	1.00657	1.03003	1.00103	0.996486	1.00681	1.01797	0.98184	0.986489	0.996306	0.967781	1.0336	1.0113	1.00898	0.998731	0.966737	1.01208	1.00836	1.01819	1.01174	0.969224	0.994118	0.992076	0.877938	0.878211	1.05106	1.02356	1.00531	1.07288	0.950483	1.01033	1.10701	1.06138
	60	0.973356	1.01715	0.982065	0.992661	0.997028	1.02302	1.07926	1.0424	0.983186	0.980723	0.974429	0.966181	1.00137	0.989904	1.07935	0.967709	0.944655	1.02965	0.98831	0.980057	1.01977	0.953238	0.976458	0.994782	0.864103	0.867936	1.02278	1.03045	1.01315	1.08564	0.986644	1.01991	1.10745	1.05786
	65	0.9828	1.00698	1.00876	0.996231	0.993007	0.977507	1.01169	1.00078	0.967267	0.968654	0.977556	0.96386	1.03115	1.00007	1.0165	0.97366	0.955626	1.01183	0.973954	0.977338	1.0009	0.959445	0.993692	0.982527	0.878992	0.866204	1.04627	1.04051	1.00152	1.11853	0.979202	1.03663	1.10746	1.05746
	70	0.972334	1.00128	0.987735	0.902701	0.972564	1.03448	1.01291	1.00198	0.972152	0.987515	0.966407	0.981923	1.03395	1.00718	1.0124	0.965086	0.978128	1.01984	0.980768	0.965541	0.965564	0.967413	0.968442	0.977184	0.913675	0.904104	1.05373	1.03893	1.00487	1.12088	0.990065	1.02763	1.11021	1.05411
	75	0.983423	1.00094	0.944227	0.958489	0.981866	1.00836	1.0166	1.00799	0.957309	0.969265	0.990324	0.97809	1.01386	1.01031	1.02308	0.974224	0.970133	1.03306	0.978007	0.994634	0.952075	0.951848	0.982134	0.985915	0.94192	0.936181	1.01088	1.03438	0.996425	1.11024	0.950406	1.0366	1.11268	1.05146
	80	0.951534	0.99128	0.993809	0.940792	0.973912	0.976428	1.04245	0.998813	0.95924	0.987295	0.995117	0.990014	1.0151	0.997298	1.04722	0.981754	0.965803	1.03567	1.00495	0.98262	0.969843	0.957958	0.96324	0.974286	0.962414	0.951654	0.941673	1.01888	1.01774	1.11214	0.929379	1.04096	1.11561	1.03396
	85	0.936513	0.965076	0.945587	0.976736	0.944295	1.0175	1.03151	1.00163	0.971134	0.975617	0.978813	0.991806	1.01204	0.947672	1.04753	0.987817	0.961858	1.03357	1.00642	0.9854	0.958509	0.951912	0.981422	0.982561	0.945321	0.968562	0.915282	1.01404	0.996494	1.07737	0.950183	1.01101	1.12135	1.06216
	90	0.94689	0.980672	0.98111	0.967475	0.964118	0.996029	1.08309	1.01317	0.957502	0.991937	0.980116	0.975785	1.02009	1.01038	1.09308	1.00934	0.975794	1.02382	1.02131	0.986197	0.948446	0.978437	0.987794	0.982289	0.97348	0.972324	0.927832	1.02977	1.00111	1.12351	0.93018	1.00932	1.12263	1.07866
	95	0.89078	0.992139	0.980676	0.968349	0.967881	0.99978	1.01981	1.00612	0.96846	0.976667	0.994403	0.987723	1.03802	0.996232	1.02641	1.00671	0.975117	1.04577	1.05729	1.00743	0.951237	0.981379	0.999462	0.991144	0.9634	0.980063	0.975678	0.988431	1.0051	1.07159	0.934416	1.01882	1.1242	1.06692
	100	0.915846	0.972099	0.93931	0.976486	0.946861	0.989385	1.02258	1.01269	0.972117	0.997117	1.00974	1.00899	1.03893	1.00761	1.02852	0.977664	0.993697	1.03479	1.03262	1.00476	0.915685	0.944461	0.998182	0.996783	0.978452	0.984471	0.981925	1.00465	1.00739	1.07558	0.912448	1.01541	1.12443	1.1054
	105	0.920202	0.997296	0.962886	0.946733	0.985865	1.01292	1.0496	1.0122	0.965857	0.990423	1.01525	1.00229	1.02761	1.00626	1.06415	0.969683	0.993651	1.0455	1.01822	1.02133	0.937547	0.978809	0.998925	0.990189	0.980378	1.00434	0.978678	1.029	1.00188	1.05146	0.922056	1.0377	1.13081	1.07239
	110	0.929779	0.974929	0.986578	0.969897	0.964503	1.05066	1.02276	1.02819	0.969905	1.02143	1.01226	0.998297	1.03164	1.02673	1.03063	0.986632	0.976155	1.03959	1.03032	1.02079	0.91708	0.979795	0.993344	0.961826	1.00062	0.996352	1.01211	1.04397	1.01031	1.05808	0.924153	1.04099	1.13157	1.07831
	115	0.905958	0.990357	0.948451	0.970546	0.959777	1.01147	1.05218	1.02265	0.982408	1.02629	1.01066	1.00646	1.04072	1.04949	1.05611	1.00195	0.988866	1.04525	1.04793	1.01581	0.902459	0.979213	0.999273	0.968431	1.01527	1.03776	1.0379	1.04789	1.01292	1.11113	0.916635	0.998841	1.13204	1.11195
	120	0.909935	0.967424	0.96708	0.958689	0.956655	1.04866	1.04219	1.02157	0.971771	1.04833	1.02618	1.0162	1.04414	0.985851	1.04983	0.97992	0.976459	1.05276	1.04948	1.0235	0.912785	0.969256	1.0013	0.970102	1.00253	1.021	1.00547	1.01316	1.03981	1.11771	0.923575	1.03377	1.13265	1.10151
	125	0.915691	0.993502	0.990627	0.992137	0.969271	1.02354	1.02805	1.03578	0.971561	1.05795	1.03007	1.02802	1.04039	0.980732	1.03408	0.975239	0.992028	1.05486	1.04918	0.998888	0.913374	0.974687	0.98762	0.962008	1.00461	1.02072	1.00355	1.03064	1.03684	1.10244	0.90424	1.04442	1.14232	1.0778
	130	0.926557	1.00176	1.00289	1.02102	0.979044	1.01656	1.04814	1.02476	0.988135	1.03789	1.0385	0.986079	1.03404	0.975542	1.06257	1.03266	0.982388	1.06655	1.05442	1.00354	0.91753	1.00674	0.996822	0.96352	0.997825	1.01858	1.01122	1.04568	1.04764	1.11906	0.91056	1.05328	1.14435	1.11696
	135	0.933024	1.00415	0.999219	0.970745	0.982914	1.04409	1.04192	1.02862	0.963891	1.04349	1.02849	1.013	1.04878	1.02673	1.04781	0.991511	0.985026	1.049	1.04645	1.01842	0.907064	0.97868	0.9997	0.96668	1.00043	1.02266	1.01834	1.02413	1.03609	1.14007	0.895371	1.05439	1.14541	1.09528
	140	0.941557	1.00631	1.01264	0.987819	0.970661	1.05642	1.05067	1.03055	0.969221	1.06697	1.03611	1.03254	1.05284	0.99161	1.06083	0.979751	1.00682	1.05113	1.04711	1.00845	0.908506	0.979844	1.01445	0.978708	1.00451	1.03197	1.02635	1.03483	1.03	1.20504	0.883136	1.03632	1.14545	1.09284
	145	0.946046	1.02555	0.992566	0.986396	1.00023	1.06029	1.06325	1.0415	0.971204	1.07249	1.05132	1.03222	1.0503	0.988198	1.07559	1.02366	0.978641	1.05345	1.05794	0.995262	0.875853	0.997705	1.00093	0.979515	0.994539	1.04061	1.04259	1.03376	1.01856	1.23276	0.874023	1.03973	1.14668	1.11
	150	0.948557	1.02182	1.00668	0.973491	0.991789	1.03724	1.06843	1.02827	0.963698	1.08747	1.05505	1.0105	1.05269	0.979026	1.08062	1.00276	0.981197	1.07414	1.05024	1.00927	0.891296	0.986277	1.00032	0.983516	1.00172	1.02632	1.03678	1.04593	1.02931	1.15881	0.876468	1.05998	1.14683	1.08959
	155	0.948601	1.03075	0.973097	1.00549	1.01728	1.07516	1.03948	1.02529	0.968647	1.08248	1.05516	1.02765	1.05741	1.01294	1.04968	1.02265	0.985131	1.07482	1.06463	1.01467	0.918739	0.985549	1.01654	0.973262	1.02484	1.01373	1.04777	1.03606	1.03479	1.2439	0.883707	1.06692	1.14758	1.10418
	160	0.935335	1.04626	0.9965	0.973217	1.02168	1.06675	1.04555	1.0501	0.971894	1.10843	1.05224	1.01209	1.06598	0.96829	1.05707	1.0491	0.987197	1.06338	1.06389	1.01043	0.92246	0.990091	1.02357	0.985813	1.03594	1.05786	1.04748	1.04442	1.04156	1.29836	0.910149	1.06639	1.15118	1.11515
	165	0.956757	1.05348	1.0208	0.974415	1.02021	1.0776	1.07482	1.0542	0.964961	1.1118	1.05341	1.04723	1.08088	0.94952	1.09171	1.04326	0.964729	1.08653	1.0695	1.0089	0.917607	0.998481	1.01496	1.00201	1.00939	1.04704	1.04365	1.04896	1.04534	1.25893	0.89829	1.05085	1.15478	1.1296
	170	0.949446	1.02476	0.983135	0.975538	0.988153	1.0741	1.06724	1.03331	0.968495	1.06902	1.07073	1.02279	1.06634	0.992535	1.08211	1.04106	0.994339	1.07389	1.08997	1.02809	0.929391	1.00766	1.02783	0.988177	1.02739	1.06199	1.05407	1.0335	1.05654	1.23981	0.890438	1.06943	1.16033	1.11804
	175	0.943712	1.07417	1.02317	0.995981	1.03685	1.09138	1.02249	1.07249	0.960556	1.10552	1.07396	1.02789	1.06381	0.93139	1.03113	1.02597	0.977918	1.0766	1.07263	1.01056	0.941051	1.00184	1.01371	0.99684	1.03427	1.04812	1.05698	1.05327	1.04936	1.27249	0.871466	1.06058	1.1614	1.1129
	180	0.96269	1.05804	0.985102	0.994209	1.02795	1.11288	1.06159	1.05896	0.959772	1.09265	1.06257	1.0389	1.05374	0.965588	1.07068	1.03537	0.993009	1.05986	1.05437	1.02124	0.944617	1.00545	1.04723	0.995407	1.04378	1.0617	1.07099	1.05698	1.02753	1.28135	0.874441	1.08407	1.16354	1.16108
	185	0.94109	1.03639	1.02045	0.994059	0.998738	1.14444	1.10651	1.06858	0.963265	1.11273	1.08282	1.05287	1.07784	0.97867	1.12107	1.01828	1.00648	1.09548	1.0592	1.00625	0.936694	1.00246	1.03078	1.00123	1.04867	1.07754	1.07099	1.04444	1.04949	1.28272	0.852173	1.07699	1.16381	1.15594
	190	0.930113	1.07679	1.03596	0.989941	1.04082	1.10069	1.03597	1.08897	0.974351	1.11678	1.06748	1.05397	1.07941	0.93011	1.04766	1.05621	1.00654	1.08167	1.06673	1.03139	0.932476	1.04151	1.0438	1.00412	1.04037	1.08403	1.10257	1.0533	1.06414	1.3137	0.855162	1.07403	1.16711	1.15543
	195	0.949068	1.11056	1.03523	1.00382	1.07566	1.11881	1.08553	1.0756	0.962393	1.11034	1.08136	1.04817	1.06772	0.961322	1.09429	1.02124	0.985679	1.10492	1.067	1.02232	0.963347	1.0053	1.05861	1.00078	1.04123	1.07529	1.08432	1.05582	1.06594	1.21086	0.860388	1.0831	1.16782	1.15124
	200	0.962423	1.05658	1.01099	0.970496	1.01469	1.08724	1.09372	1.05712	0.952623	1.09101	1.05254	1.02651	1.09056	0.967081	1.10268	1.04515	1.00357	1.09203	1.06329	1.04494	0.931267	0.998238	1.03885	1.00293	1.04987	1.08284	1.06856	1.07034	1.06861	1.17404	0.86785	1.09061	1.17927	1.15927
	205	0.927913	1.06702	0.992913	0.982577	1.03875	1.13054	1.06908	1.10497	0.968214	1.08285	1.09613	1.05488	1.08496	0.950587	1.07388	1.05045	1.00942	1.10617	1.06606	1.03721	0.93567	1.00634	1.03055	1.01826	1.04622	1.06777	1.05104	1.0547	1.06823	1.18864	0.844328	1.10323	1.18066	1.13507
	210	0.952379	1.08373	1.04229	1.01188	1.04157	1.1485	1.12695	1.0865	0.965225	1.1237	1.10945	1.06566	1.07713	0.983718	1.1445	1.06151	1.03056	1.10557	1.07767	1.06215	0.945795	1.00158	1.04002	1.00499	1.04009	1.09014	1.09093	1.07166	1.04558	1.17476	0.852828	1.08664	1.18226	1.14663
	215	0.948201	1.09901	1.01441	1.0006	1.05648	1.12484	1.07905	1.07103	0.964798	1.09829	1.10694	1.06815	1.09769	0.971561	1.09373	1.07003	1.02038	1.09796	1.08149	1.05378	0.938632	1.01862	1.03361	1.04013	1.04572	1.08278	1.07794	1.0638	1.07813	1.192	0.878343	1.08315	1.18609	1.10454
	220	0.917113	1.06282	1.03344	1.02906	1.02987	1.1062	1.05364	1.0888	0.972661	1.13176	1.11153	1.0483	1.08676	0.979808	1.06916	1.06162	1.03552	1.09196	1.0813	1.05624	0.93736	1.0355	1.03652	1.0312	1.05413	1.07923	1.08109	1.07741	1.08307	1.14157	0.872079	1.12034	1.19275	1.10218
	225	0.945023	1.06318	0.985449	0.994334	1.01236	1.15351	1.09253	1.10712	0.969683	1.10679	1.10386	1.06642	1.09106	0.950729	1.09966	1.09673	1.03226	1.08944	1.07695	1.0483	0.954493	1.05334	1.05912	1.02029	1.04505	1.10384	1.08434	1.09541	1.08116	1.18942	0.868846	1.11642	1.2033	1.1269
	230	0.90358	1.08177	0.972287	0.97067	1.04217	1.13463	1.09547	1.07051	0.975832	1.12316	1.1005	1.07119	1.11371	1.02659	1.11694	1.03305	1.04605	1.12731	1.06899	1.08776	0.99893	1.05202	1.09469	1.05022	1.08838	1.09987	1.10171	1.09318	1.08262	1.19666	0.854654	1.11296	1.20333	1.10229
	235	0.904824	1.10179	1.03011	0.981928	1.06492	1.14134	1.12055	1.09331	0.993875	1.14129	1.1268	1.08644	1.13989	0.947458	1.12955	1.05527	1.03429	1.10331	1.08649	1.09053	0.981875	1.06655	1.09101	1.04839	1.06907	1.0825	1.06962	1.08444	1.07403	1.21409	0.84878	1.11247	1.20382	1.11549
	240	0.912224	1.11624	1.02751	1.00277	1.07976	1.1578	1.09152	1.08788	0.977856	1.13457	1.13363	1.10642	1.13714	0.955492	1.1074	1.03347	1.04804	1.09524	1.06203	1.07448	0.999442	1.03524	1.07765	1.05876	1.05694	1.10499	1.08992	1.05215	1.08215	1.19164	0.862311	1.10976	1.20792	1.09924
	245	0.928179	1.10028	1.0193	1.03832	1.05087	1.14649	1.12293	1.11576	0.974884	1.15412	1.13412	1.10325	1.10294	0.979879	1.13872	1.04693	1.0533	1.12715	1.06035	1.08647	1.00212	1.06259	1.09779	1.05266	1.05302	1.06971	1.10274	1.09441	1.05956	1.17158	0.862304	1.10819	1.20948	1.11998
	250	0.91218	1.10429	1.03058	0.99663	1.05496	1.14747	1.12936	1.1117	0.995805	1.10599	1.12842	1.08893	1.13395	0.93786	1.14406	1.0242	1.0368	1.10285	1.07652	1.09569	0.990635	1.05328	1.07703	1.07229	1.08167	1.10227	1.0966	1.11078	1.07138	1.16672	0.883192	1.10918	1.21117	1.13922
	255	0.936068	1.11661	1.0396	1.0347	1.064	1.16159	1.10791	1.11057	0.980331	1.14241	1.12483	1.10859	1.17047	0.965517	1.1157	1.08954	1.06029	1.13021	1.08144	1.0805	1.00327	1.07072	1.10989	1.07228	1.10794	1.11068	1.09736	1.07696	1.08699	1.20721	0.867	1.1206	1.21796	1.11153
	260	0.924646	1.09437	1.01388	0.999226	1.05207	1.16781	1.07221	1.10474	0.991294	1.10112	1.13586	1.10964	1.13615	0.931106	1.08124	1.05121	1.04502	1.15166	1.08049	1.09072	0.982743	1.04422	1.11893	1.04636	1.06431	1.11619	1.11677	1.1072	1.07932	1.19799	0.870058	1.13757	1.21972	1.10001
	265	0.935579	1.09588	0.990454	0.965029	1.04683	1.1791	1.13013	1.12997	0.983075	1.16816	1.12858	1.11589	1.15708	1.00668	1.1399	1.08638	1.058	1.1304	1.06437	1.08121	1.03845	1.06875	1.11368	1.0763	1.08083	1.11025	1.13087	1.10087	1.0687	1.21888	0.887832	1.12666	1.22692	1.12014
	270	0.921535	1.12374	1.02696	0.97429	1.07839	1.17315	1.14507	1.09722	0.977499	1.17379	1.13837	1.10516	1.1325	0.929613	1.16096	1.09473	1.0548	1.16044	1.05814	1.08346	0.981921	1.06246	1.09572	1.07362	1.08023	1.129	1.1	1.12257	1.07682	1.1944	0.887553	1.10333	1.2284	1.1297
	275	0.889491	1.08869	1.01362	0.959388	1.04944	1.20501	1.14926	1.11188	0.984479	1.15517	1.13402	1.11578	1.17445	0.984927	1.16279	1.08545	1.05477	1.14215	1.0715	1.11669	0.981937	1.06563	1.09872	1.06026	1.08789	1.13221	1.09955	1.1012	1.04993	1.18373	0.886432	1.15063	1.22918	1.13996
	280	0.907047	1.09741	1.03344	0.976387	1.04863	1.19872	1.13599	1.09647	0.978523	1.19206	1.12896	1.14177	1.15654	0.965873	1.15009	1.09182	1.07653	1.15687	1.06529	1.11945	0.99386	1.07817	1.12963	1.06923	1.09807	1.12761	1.10824	1.11794	1.06928	1.18588	0.878698	1.12162	1.22964	1.15453
	285	0.921291	1.11898	1.04235	1.00689	1.07099	1.20511	1.12775	1.1203	0.971134	1.16149	1.12973	1.1246	1.13993	0.934518	1.14701	1.03675	1.07288	1.14681	1.05183	1.08916	1.01563	1.09509	1.12728	1.07585	1.09797	1.13848	1.11107	1.12305	1.09486	1.21517	0.862206	1.13333	1.22982	1.12501
	290	0.918024	1.09104	1.00469	0.995232	1.05126	1.20035	1.16101	1.14653	0.967752	1.17383	1.13821	1.13324	1.15183	0.961891	1.17693	1.08319	1.075	1.15595	1.04897	1.06934	1.00651	1.08114	1.11265	1.08219	1.08982	1.12919	1.11426	1.11207	1.08987	1.2036	0.854103	1.12024	1.23273	1.13151
	295	0.890069	1.06077	0.995574	0.955145	1.01022	1.18054	1.142	1.12289	0.975896	1.18414	1.13629	1.17271	1.17629	0.981799	1.1595	1.10316	1.11067	1.12669	1.06495	1.09282	0.991286	1.0676	1.12312	1.08333	1.10591	1.13588	1.13587	1.08908	1.08967	1.2062	0.866477	1.17228	1.23332	1.14895
	300	0.877803	1.08102	1.02039	1.00185	1.04895	1.17796	1.18365	1.1487	0.973772	1.19734	1.15942	1.17399	1.16799	0.961109	1.19572	1.07214	1.08129	1.14	1.0494	1.10768	1.00568	1.08685	1.13007	1.09074	1.09821	1.14842	1.12658	1.1144	1.08288	1.19219	0.886035	1.16318	1.2377	1.14383
	305	0.916957	1.11519	1.04458	1.00454	1.08258	1.23386	1.16143	1.15652	0.98631	1.16934	1.19272	1.16904	1.1646	0.99161	1.18072	1.11895	1.09953	1.13772	1.0572	1.09143	0.979952	1.07479	1.13615	1.08693	1.08625	1.14522	1.13986	1.10072	1.08581	1.21595	0.882648	1.1439	1.23943	1.13989
	310	0.909513	1.08188	1.05502	0.994683	1.02393	1.2198	1.16372	1.09654	0.978728	1.16477	1.16357	1.1576	1.16131	0.947245	1.18451	1.11117	1.09617	1.2026	1.06025	1.08591	0.995938	1.08528	1.11981	1.09143	1.07321	1.09887	1.15459	1.09338	1.11714	1.22666	0.877137	1.14816	1.24239	1.11753
	315	0.91158	1.08526	1.03477	0.951325	1.03116	1.20595	1.16084	1.14054	1.00629	1.18808	1.1591	1.1939	1.17924	0.953359	1.17	1.06904	1.11585	1.18366	1.07855	1.0869	0.985456	1.08237	1.14314	1.10253	1.09744	1.13927	1.13165	1.11077	1.11815	1.25133	0.883491	1.17119	1.2433	1.11694
	320	0.938557	1.10594	1.02499	0.992911	1.04713	1.19028	1.15673	1.1401	0.984637	1.21642	1.17272	1.15675	1.19531	0.960896	1.17013	1.09047	1.10661	1.16565	1.05474	1.10774	0.993038	1.12013	1.12966	1.09167	1.08326	1.14922	1.15377	1.12361	1.11489	1.21797	0.876009	1.11831	1.24407	1.12528
	325	0.884069	1.1172	1.04411	1.02554	1.06826	1.20911	1.14608	1.15587	0.950411	1.12526	1.1567	1.13728	1.17246	0.889086	1.15497	1.08804	1.11739	1.154	1.05053	1.08499	0.972618	1.09005	1.14638	1.06644	1.09821	1.13837	1.13921	1.12564	1.11962	1.21681	0.891602	1.12198	1.24419	1.15912
	330	0.931379	1.12056	1.05059	0.983426	1.07181	1.20591	1.15313	1.14833	0.943648	1.17559	1.11741	1.13177	1.1375	0.945183	1.16814	1.08444	1.11695	1.17332	1.05212	1.1162	0.968897	1.10689	1.14619	1.08038	1.09238	1.12555	1.12878	1.15409	1.11739	1.22234	0.896813	1.15123	1.24703	1.16464
	335	0.943579	1.1081	1.06824	0.997853	1.05536	1.20672	1.16842	1.15625	0.943473	1.15912	1.14933	1.14847	1.17032	0.937433	1.18333	1.10226	1.11373	1.17826	1.05895	1.12222	0.981255	1.0942	1.14604	1.08248	1.08787	1.13495	1.16046	1.13428	1.12449	1.22149	0.884355	1.15058	1.25074	1.17346
	340	0.879425	1.12058	1.07163	1.0151	1.05444	1.20866	1.17842	1.13651	0.953933	1.15578	1.20173	1.16344	1.17508	0.877142	1.1961	1.05618	1.1414	1.17762	1.07659	1.10869	0.996294	1.12461	1.14361	1.09446	1.08362	1.15529	1.14994	1.12825	1.12675	1.23707	0.896144	1.14074	1.25111	1.16704
	345	0.896002	1.09834	1.08811	0.991788	1.04059	1.25875	1.17425	1.15812	0.964066	1.16738	1.18738	1.15192	1.17582	0.925773	1.19492	1.11709	1.10471	1.17473	1.06915	1.098	1.00622	1.08337	1.18555	1.08095	1.11895	1.14623	1.15968	1.13094	1.13974	1.21799	0.909543	1.15726	1.25135	1.14131
	350	0.887114	1.11049	1.05872	0.992611	1.04681	1.2424	1.16274	1.1728	0.975475	1.17469	1.18293	1.16261	1.18983	0.944828	1.17799	1.15762	1.11018	1.18684	1.06295	1.10131	1.02544	1.10106	1.16263	1.09333	1.09418	1.14395	1.16374	1.13567	1.11181	1.24856	0.905933	1.16369	1.25206	1.14832
	355	0.910291	1.1137	1.08314	0.991114	1.05156	1.28293	1.23599	1.16204	0.956297	1.16384	1.20283	1.12987	1.17194	0.934447	1.24714	1.07612	1.13861	1.17366	1.08413	1.11037	1.00385	1.09881	1.18579	1.09524	1.09839	1.13822	1.11671	1.13867	1.14106	1.25289	0.906888	1.15412	1.25538	1.16335
	360	0.895047	1.13221	1.05705	0.978134	1.07072	1.22868	1.18008	1.14105	0.966108	1.14982	1.21523	1.18246	1.20282	0.910771	1.197	1.1123	1.11272	1.17297	1.08035	1.09951	1.01087	1.10513	1.17915	1.09954	1.10065	1.15608	1.16511	1.13774	1.12244	1.25202	0.933176	1.17298	1.25698	1.16242
	365	0.873847	1.10483	1.04706	0.980755	1.04495	1.25633	1.21141	1.18135	0.960533	1.18585	1.19214	1.16468	1.19285	0.904088	1.22049	1.13074	1.11541	1.18463	1.06933	1.10456	1.0207	1.12706	1.2149	1.11441	1.09092	1.15739	1.13883	1.1204	1.12882	1.22989	0.915973	1.16778	1.25701	1.19032
	370	0.90058	1.0888	1.07868	0.950701	1.02876	1.25586	1.17419	1.15088	0.946608	1.17005	1.19239	1.17077	1.22225	0.931959	1.18454	1.10671	1.09904	1.18579	1.07146	1.10674	1.02109	1.10752	1.18914	1.11985	1.08053	1.14069	1.14339	1.12075	1.13896	1.20006	0.897886	1.16302	1.25728	1.14853
	375	0.908624	1.10513	1.07498	0.964879	1.0494	1.23845	1.1841	1.16226	0.955846	1.17371	1.2025	1.18459	1.16902	0.891788	1.20386	1.0971	1.11027	1.19476	1.08039	1.12084	1.03333	1.1162	1.18269	1.11134	1.09789	1.16031	1.11077	1.12666	1.13734	1.21213	0.880565	1.13902	1.26035	1.20449
	380	0.901224	1.10664	1.06989	1.00474	1.06499	1.24497	1.15438	1.17983	0.96048	1.15849	1.22569	1.17397	1.21075	0.921792	1.16562	1.14436	1.11883	1.20369	1.07359	1.10808	1.02343	1.13309	1.18432	1.1079	1.10361	1.15357	1.14752	1.15049	1.12979	1.20476	0.86555	1.16776	1.26146	1.13276
	385	0.887447	1.08588	1.03836	0.975538	1.02752	1.27714	1.15245	1.17986	0.966401	1.1977	1.20184	1.20869	1.22775	0.935514	1.16783	1.10632	1.11643	1.20013	1.05014	1.13602	1.01854	1.1245	1.18897	1.11098	1.07692	1.13784	1.14758	1.13155	1.12627	1.22413	0.857385	1.14925	1.26152	1.14524
	390	0.891758	1.11548	1.07744	0.982777	1.06037	1.29881	1.20894	1.18078	0.978418	1.18334	1.21694	1.22334	1.22554	0.929684	1.22841	1.08173	1.15304	1.1515	1.07747	1.11469	1.03152	1.13033	1.18529	1.12109	1.0934	1.13469	1.16473	1.13138	1.1462	1.22989	0.856723	1.17973	1.26458	1.1496
	395	0.907958	1.10402	1.10214	0.98088	1.04873	1.2886	1.18895	1.18285	0.971426	1.18339	1.24258	1.21878	1.22463	0.921507	1.21061	1.10356	1.14329	1.18458	1.09248	1.11995	1.03574	1.15386	1.21199	1.13397	1.08467	1.15386	1.17644	1.14249	1.13521	1.22637	0.854026	1.15626	1.26488	1.15423
	400	0.888936	1.11812	1.1009	0.959862	1.06482	1.26993	1.19362	1.18028	0.976294	1.18986	1.23422	1.20227	1.22797	0.964451	1.21064	1.12062	1.09645	1.19397	1.08636	1.11231	1.0432	1.12605	1.23991	1.09712	1.1074	1.16482	1.17582	1.15553	1.12864	1.21124	0.861461	1.17052	1.26802	1.1536
	405	0.873803	1.09943	1.07018	0.952124	1.03099	1.26204	1.19972	1.18595	0.976434	1.22409	1.22885	1.22508	1.22874	0.938855	1.21598	1.1548	1.12243	1.21581	1.08485	1.13354	1.03938	1.13547	1.21934	1.10248	1.10601	1.1479	1.1588	1.13329	1.14022	1.23435	0.86477	1.17465	1.26893	1.1902
	410	0.87878	1.08857	1.0431	0.938845	1.03011	1.29974	1.19225	1.20714	0.975176	1.21468	1.25945	1.20983	1.23183	0.944756	1.21303	1.13255	1.12899	1.2005	1.09385	1.12941	1.0309	1.1379	1.19707	1.10418	1.10364	1.15792	1.12907	1.13812	1.14146	1.23844	0.857315	1.18254	1.2691	1.19795
	415	0.877692	1.08752	1.08889	0.988068	1.02232	1.29897	1.21805	1.20149	0.971175	1.22617	1.24515	1.22408	1.25978	0.953359	1.23882	1.10762	1.11908	1.23025	1.07584	1.12786	1.04062	1.15734	1.18423	1.12492	1.0955	1.16111	1.13268	1.1429	1.13539	1.23903	0.857643	1.19041	1.27055	1.18106
	420	0.847426	1.09549	1.09404	0.972568	1.02906	1.28457	1.24348	1.2061	0.966447	1.17718	1.24715	1.22881	1.22662	0.943121	1.26476	1.13196	1.1299	1.20974	1.06565	1.12535	1.01445	1.13373	1.24883	1.13194	1.10062	1.16212	1.14471	1.14939	1.13749	1.23922	0.838252	1.21259	1.27303	1.1854

## Sheet: Fig.2c
		AISC1a+/+																		ASIC1a-/-
AUC	pH 7.0	47.74	76.63	97.35	20.26	2.958	87.54	40.72	53.8	88.93	49.74	98.09	80.88	123.1	88.99	80.39	90.08	95.11	76.66	28.32	25.58	12.38	7.549	14.3	52.24	39.56	34.45	10.62	43.27	41.21	34.4	42.87	14.47	44.11	22.48
	pH 7.0+glu	116.8	238.4	136.3	99.18	383.4	118.3	151.3	135.5	181.9	171.6	75.33	210.6	179.2	70.91	179	184.7	189.6	154.8	21.3	41.97	21.72	23.18	14.21	21.68	32.11	19.84	22.42	33.91	33.2	29.76	26.56	69.03	40.06	37.27	70.92	45.04

## Sheet: Fig.2e
	peak amplitude (pA)			integral area (pA*s)
	pH 7.0	pH 7.0+Glu		pH 7.0	pH 7.0+Glu
	45.2385	47.8877		373.431	591.96
	47.9981	57.5867		330.34	445.508
	40.5508	41.8729		307.959	530.588
	36.9788	40.6301		327.477	539.924
	25.3409	38.9415		292.845	642.474
	24.4412	37.3515		268.183	538.209
	26.2619	34.5154		266.278	341.185
	35.8284	36.8357		295.934	439.83
	24.6831	32.6572		278.733	416.234
	23.2648	29.0903		240.991	370.454

## Sheet: Fig.2h
	Asic1a+/+													Asic1a-/-
pH 7.4	3.7037	2.94118	6.66667	28	3.125	9.83607	17.1429	4	4.34783	3.125	3.92157	2.08333		11.7647	4.65116	16.6667	20.4082	16.6667	10	8.69565	7.69231	3.22581	6.97674
pH 7.0	76.4706	29.7872	89.2857	20.9677	35.8491	31.5789	26.9841	30	37.2549	60.7143	50	66.6667	68.4211	21.0526	22.7273	14.2857	0	0	11.7647	24.3902	13.6364	12.9032	5.88235	8.10811	7.69231
pH 7.0+ GluR-B	25	55.5556	45.4545	84.6154	26.087	57.1429	89.4737	87.0968	100	88.4615	72.2222	74.0741	100	11.6279	10.2564	8.33333	23.2558	4.7619	8	6.66667	18.1818	4.54545	13.3333	7.14286	7.69231
pH 7.0+PcTX-1	18.1818	12.8205	0	18.1818	15.0943	7.89474	6.97674	5.97015	4.91803	4.16667	1.75439	1.96078	2.27273	15	4	7.14286	6.66667	6.25	15.7895	2.22222	8.82353	13.8889	25	4	8.33333	7.14286

## Sheet: Fig.2i
	Asic1a+/+								Asic1a-/-
pH 7.4	5.86817	4.36791	4.26977	5.84984	4.20624	4.85437	4.72289	5.50711	5.53877	5.78755	6.08011	3.35878	4.21123	4.79876	6.41673	5.43329
pH 7.0	10.5528	8.1761	10.4592	7.46988	10.8434	13.4752	7.98122	9.9631	4.82234	5.58214	3.98954	5.15192	6.73212	4.23672	5.9867	4.28571
pH 7.0+ GluR-B	13.0268	22.2222	19.1235	18.75	16.6667	10.1777	18.0921	7.77202	7.12009	9.54654	3.87674	5.71429	5.13176	3.44498	4.48718	4.39815
pH 7.0+PcTX-1	5.96394	5.72473	7.22291	5.09291	5.80205	6.54952	5.29986	6.07676	6.6075	6.49526	6.45161	5.24126	4.63646	5.7554	3.86052	6.16997

## Sheet: Fig.2j
	Non-OGD	pH 7.0	pH 7.0+GluR-B
relative glutamate release	1.10646	1.48669	13.8061
	0.802281	2.09506	5.36502
	0.992395	3.76806	17.3042
	0.802281	2.01901	6.20152
	1.29658	3.27376	4.41445

## Sheet: Fig.2l
	WT			KO
	Shame	Saline	Mem	Saline
infarct volume (%)	0	26.7554	9.73498	15.6358
	0	23.3159	5.58383	13.9665
	0	19.0847	4.11124	19.0523
		15.8603	10.218	5.84016
		17.4318	6.87449	4.22819
		21.8529	2.53313	4.96269
		33.6403	8.47849	8.54198
		22.5559	10.2724	1.79065
		20.3966		8.18205
		22.9039
		22.2298
