# Supplementary material for: Glutamate acts on acid-sensing ion channels to worsen ischaemic brain injury
Source: Nature. 2024 Jul 10;631(8022):826–34. doi: 10.1038/s41586-024-07684-7 (PMC11269185; doi:10.1038/s41586-024-07684-7)
Supplement: Supplementary file 6 — Source Data Fig. 3 [file 41586_2024_7684_MOESM6_ESM.xlsx]

## Sheet: Fig.3b
	H+ (uM)↓	K380A-ctrl												K380A-glutamate
	0.04	0	0	0	0	0	0	0	0	0	0	0	0	0	0	0	0	0	0	0	0	0	0	0	0
	0.1	0.00360061	0.00856031	0.0414037	0.0171165	0.020458	0.00143265	0.0106635	0.0221682	0.0216093	0.00240043	0.00699654	0.00883924	0.003631	0.008016	0.045456	0.018352	0.020454	0.001435	0.013959	0.037508	0.037769	0.007946	0.007807	0.007277
	0.14	0.0413762	0.0976543	0.161162	0.112298	0.155183	0.0734408	0.0207184	0.0315712	0.0426348	0.0345502	0.0182465	0.0111367	0.055163	0.144529	0.226592	0.181811	0.235645	0.096042	0.028082	0.055668	0.04804	0.087006	0.033478	0.028504
	0.2	0.313668	0.542964	0.615724	0.588068	0.661069	0.497184	0.318849	0.312349	0.326594	0.466394	0.247908	0.220976	0.341396	0.683528	0.697722	0.678977	0.724046	0.553686	0.370533	0.4277	0.426375	0.490786	0.364028	0.313626
	0.28	1.03794	1.01427	1.38378	1.24574	1.05153	0.875926	0.799694	0.695941	0.796909	0.998169	0.78876	0.819705	1	1	1	1	1	1	1	1	1	1	1	1
	H+ (uM)↓	WT-ctrl														WT-glutamate
	0.04	0	0	0	0	0	0	0	0	0	0	0	0	0	0	0	0	0	0	0	0	0	0	0	0	0	0	0	0
	0.1	0.0330994	0.0281474	0.0341433	0.0565783	0.0957559	0.0315201	0.00877674	0.0486377	0.0242432	0.0136887	0.00949355	0.092809	0.00866326	0.0157	0.175676	0.385993	0.235569	0.356172	0.155317	0.0974144	0.0823555	0.108058	0.0787904	0.048583	0.0822761	0.226228	0.0242427	0.298323
	0.14	0.200494	0.185432	0.176058	0.260278	0.198638	0.140342	0.140334	0.140464	0.13006	0.0694031	0.155055	0.504662	0.106067	0.131881	0.404226	0.608917	0.42784	0.465764	0.328591	0.403999	0.39473	0.378203	0.296968	0.192021	0.297463	1.06153	0.28788	0.449048
	0.2	0.615567	0.511279	0.61086	0.650699	0.37732	0.555856	0.565664	0.84058	0.448498	0.346948	0.462018	1.38636	0.518178	0.502432	0.676666	0.552117	0.679539	0.856185	0.685955	0.78505	0.811319	1.07826	0.708356	0.636217	0.671084	1.38637	0.811386	0.659464
	0.28	0.923633	1.01136	0.789389	0.952631	0.637226	0.888244	1.00874	0.983304	0.918176	0.888369	0.858043	1.12574	0.963629	0.794453	1	1	1	1	1	1	1	1	1	1	1	1	1	1

## Sheet: Fig.3c
	H+ (uM)↓	1aK380A/2a-ctrl										1aK380A/2a-glu
	0.04	0	0	0	0	0	0	0	0	0	0	0	0	0	0	0	0	0	0	0	0
	0.1	0.155012	0.0532816	0.0791771	0.0160975	0.0161168	0.016459	0.0388504	0.0223189	0.0486868	0.0920946	0.18838	0.052759	0.078441	0.013659	0.016117	0.017146	0.037164	0.018549	0.048687	0.073088
	0.14	0.270607	0.17806	0.136345	0.070169	0.1072	0.105001	0.200261	0.0690926	0.351017	0.177446	0.297614	0.180085	0.186123	0.106805	0.182409	0.129285	0.257227	0.123458	0.604384	0.26726
	0.2	0.589795	0.540342	0.522484	0.400393	0.41815	0.388202	0.560112	0.333084	0.8943	0.474925	0.77096	0.745898	0.686338	0.616108	0.697875	0.595712	0.668082	0.520874	0.975728	0.697831
	0.28	1.14278	0.947663	0.979278	0.932979	0.738056	0.857205	0.966852	0.878323	0.911674	1.15962	1	1	1	1	1	1	1	1	1	1
	H+ (uM)↓	1aK380A/2b-ctrl									1aK380A/2b-glu
	0.04	0	0	0	0	0	0	0	0	0	0	0	0	0	0	0	0	0	0
	0.1	0.111913	0.0257645	0.0316077	0.00660306	0.0116594	0.0105078	0.0115329	0.026494	0.00724595	0.122482	0.035875	0.031608	0.010802	0.016279	0.013384	0.013573	0.031746	0.010281
	0.14	0.190566	0.146073	0.203521	0.106584	0.191851	0.0830201	0.177084	0.199922	0.127991	0.178628	0.154233	0.180232	0.120864	0.166642	0.089997	0.193883	0.197214	0.153882
	0.2	0.46601	0.415475	0.511176	0.510436	0.729871	0.412189	0.625662	0.664831	0.485064	0.818839	0.646557	0.76871	0.676714	0.884015	0.619527	0.741202	0.656157	0.745663
	0.28	0.944427	1.25142	1.14482	1.15034	1.03793	0.826122	1.08561	1.06023	1.19441	1	1	1	1	1	1	1	1	1

## Sheet: Fig.3f
log10[glutamate (M)]↓	ASIC1aK380A+glutamte					ASIC1a+glutamte
-7.51545	3.06652	1.63352	0	0.00355529	1.018	-0.157909	0.625618	-3.72027	-0.809292	-0.78522
-7.21442	-2.27296	-0.137846	0	1.9505	1.58771	-0.0272579	-2.76434	-2.47646	-3.42434	1.03162
-6.91339	-2.98935	-2.10793	0	-1.18615	-1.35213	1.72916	2.7208	-2.73244	-0.0742613	-0.410763
-6.61236	-0.569322	-3.31251	0	0.952382	-0.646888	3.48557	0.283735	2.46406	0.0121587	-1.25784
-6.31133	-0.0845721	-1.8673	0	2.08663	0.787011	5.24198	-2.15983	-2.79265	2.16239	-0.0903377
-6.0103	0.400178	-0.422093	0	1.91839	-0.382031	0.0642637	0.262063	0.175719	0.381305	0.125569
-5.70927	0.884927	1.02312	0	1.75015	1.79894	0.932152	2.68395	-3.14485	1.92918	1.22613
-5.40824	1.36968	2.46832	0	1.5819	3.05161	-1.20367	-0.176091	-2.61193	0.459912	0.231974
-5.10721	1.85443	3.91353	0	1.41366	2.7596	9.92701	2.6504	5.33577	1.77432	-0.0274133
-4.80618	2.33918	5.35874	0	1.24542	3.84994	4.81775	0.368743	8.11972	1.10064	1.13774
-4.50515	2.82393	3.87434	0	1.07718	-2.86392	4.50229	-1.04474	2.79305	2.89654	0.567788
-4.20412	3.30868	4.5166	0	0.908934	-0.865745	10.3306	6.52243	5.73645	2.49263	2.00207
-3.90309	3.79343	3.8022	0	6.67392	1.13243	11.2587	13.7506	-0.457922	5.57644	4.999
-3.60206	3.63648	4.4632	0	3.18524	3.13061	12.1868	14.804	3.69209	6.44209	3.56138
-3.30103	8.67052	7.99787	0	6.04541	5.12878	7.82629	10.0065	4.80572	11.7285	9.74674
-3	5.00159	5.67629	0	3.85417	4.84293	9.51413	11.0436	12.2217	5.62089	11.0436
