# Supplementary material for: Glutamate acts on acid-sensing ion channels to worsen ischaemic brain injury
Source: Nature. 2024 Jul 10;631(8022):826–34. doi: 10.1038/s41586-024-07684-7 (PMC11269185; doi:10.1038/s41586-024-07684-7)
Supplement: Supplementary file 7 — Source Data Fig. 4 [file 41586_2024_7684_MOESM7_ESM.xlsx]

## Sheet: fig.4b
	Ctrl	Glu	Glu+CGS	Wash
fold change of amplitude	0.513096	0.625085	0.503464	0.336909
	1.2326	2.47876	1.34559	1.32239
	1.98598	4.83052	2.20698	2.17232
	2.84895	6.54289	2.80627	2.88576
	0.603602	1.44339	0.617589	0.424817
	0.893681	1.72426	0.922396	0.751236
	0.268974	0.403642	0.150905	0.14856
	1.71162	3.05108	2.21181	1.67443
	0.736274	1.67109	1.24572	0.831209
	1.33641	2.81266	1.40023	1.26954
	1.46843	3.49537	1.93879	1.90949
	0.683546	2.97936	0.661418	0.905297
	0.491093	2.07902	0.66008	0.564675
	0.538295	2.32055	0.713783	0.479729
	0.289666	0.684036	0.335489	0.262667
	0.353055	0.882584	0.458458	0.398194
	0.388914	1.27881	0.631928	0.404033
	1.22215	3.31044	1.93537	1.40953
	1.00452	2.50773	1.09407	0.823376
	2.56418	8.35232	2.0249	1.53451
	0.683286	2.45531	1.22842	1.14243
	0.31164	0.774313	0.386511	0.374572
	0.963802	3.66625	1.68243	1.20474
	0.906307	2.92729	1.66317	1.05394

## Sheet: fig.4c
	Ctrl	Glu	Glu+CGS	Wash
fold change of amplitude	1.46871	2.19157	0.936398	1.23259
	2.35932	3.40593	2.33117	2.37749
	0.536436	0.899323	0.45391	0.621157
	0.717556	0.962736	0.701729	0.711497
	1.53219	1.99211	1.50071	1.54976
	0.487567	0.781297	0.541819	0.594446
	0.577113	1.07797	0.548879	0.557342
	0.850479	1.7187	0.863243	0.941271
	0.534455	0.892697	0.699307	0.664676
	0.480356	0.867491	0.412263	0.391165
	1.16639	2.17219	1.19202	1.36231
	1.28943	3.21232	1.32663	1.46879

## Sheet: fig.4d
concentration (μM)↓	fold change of amplitude
1	100	79.1354	88.609	116.974	107.242	126.067	97.472	103.971	153.345	55.8849	62.5361	44.0368	90.342	55.7595	45.6199
10	47.4202	79.1354	34.7932	44.6905	30.9422	27.2587	-7.4323	45.1505	22.5057	39.8008	46.495	48.4927	70.5407	59.571	44.2189
50	2.93918	47.9807	12.9873	24.8223	26.9898	4.84191	-23.9127	58.7282	0.0367202	37.0421	26.2989	33.2548	61.3939	-8.1692	24.7857
100	-0.920085	31.4528	-2.06717	0	28.5408	15.924	-11.9184	-72.4444	-21.5473	-22.1406	31.0133	9.47357	8.46925	-42.9884	0

## Sheet: fig.4e
	log10[CGS19755(M)]↓	ΔFnorm(‰)
	-8.51545	-0.116921	-0.421934	-0.0811527	-0.306802	-0.10665
	-8.21442	1.06361	2.15226	1.76848	0.568386	1.5816
	-7.91339	0.454016	-1.71176	-1.53979	0.917524	0.527798
	-7.61236	-0.0820245	1.37861	0.659298	1.42781	0.581776
	-7.31133	-0.0841227	1.42882	1.34413	-2.21279	-1.84475
	-7.0103	0.875602	-0.50153	0.0827178	1.45751	1.0836
	-6.70927	0.644453	-1.72955	-1.40045	-0.217669	-0.96102
	-6.40824	2.54859	1.10914	0.993165	-0.344758	0.305258
	-6.10721	6.01182	-2.09374	-1.12746	2.09092	2.09441
	-5.80618	1.56328	1.28887	1.62406	3.2931	2.93394
	-5.50515	0.868657	2.87637	4.15421	3.47189	2.54106
	-5.20412	3.62852	2.58002	2.18794	2.66703	3.2082
	-4.90309	-1.08654	1.34314	3.70516	5.22317	4.75462
	-4.60206	4.79801	2.12515	2.83736	1.24098	2.94009
	-4.30103	3.60704	2.59726	1.8508	4.90435	4.67397
	-4	2.41607	3.06938	3.28913	8.56773	1.83057

## Sheet: fig.4h
concentration of LK-1 (μM）	relative amplitude (%)
1	125.503	139.254	117.62	38.738	46.0764	52.7239	88.3807	102.736	139.807	116.298	96.6063	70.3307	19.093	54.1705
10	56.9901	67.9614	35.8561	26.5522	-6.9055	12.9974	44.5095	-34.4997	132.397	67.1641	39.267	17.0586	-72.03	43.4088
50	23.9192	47.9556	36.0345	21.5613	-16.642	13.7408	24.137	-43.0598	52.2987	54.1143	23.5677	11.306	-96.5514	30.5031
100	5.80722	41.3595	23.7066	10.4426	-33.0017	38.1464	3.38376	-46.9458	34.0366	35.6308	3.11161	18.5101	-90.7172	13.5262
concentration of LK-2 (μM）	relative amplitude (%)
1	63.1547	63.8724	97.3354	91.259	78.7601	80.516	81.0526	105.428	103.373	108.115	93.4292	85.4485
10	39.2212	45.4797	94.5451	75.7952	22.7478	24.7423	25.4399	26.945	42.8651	16.1256	30.112	19.5745
50	22.6743	28.1713	49.7149	29.5852	12.3276	1.68988	8.25759	-0.1347	28.3267	11.7139	2.41486	-22.91
100	22.4559	11.985	30.9563	4.80779	8.47433	0.91121	7.1615	3.82145	-1.8434	2.8324	0.14231	-23.9496

## Sheet: fig.4i
	NR1+NR2A
concentration of LK-1 (μM)	relative amplitude (%)
1	68.1028	79.6368	85.2659	82.68	73.3174	63.4694	88.8961	74.1689	61.618
10	29.4398	35.1363	36.0658	40.9096	10.6213	13.9071	50.8299	8.58355	22.1805
100	15.5085	14.3067	13.6917	20.1609	13.5137	16.1634	42.9745	15.5165	13.1166
500	13.9933	7.84657	9.01785	17.2567	4.69521	17.6452	39.4304	6.40245	8.37208
	NR1+NR2B
concentration of LK-1 (μM)	relative amplitude (%)
1	66.5772	81.7418	62.6317	80.1189	76.5095	80.0069	70.1002	52.4063	80.283	86.0707	66.8909	73.631	90.2801	95.1097	71.6742	72.7485	104.209
10	74.7105	86.0289	73.1098	79.19	22.0612	78.1512	65.0749	37.5436	82.3105	74.1905	44.9945	48.4048	53.9059	50.0685	53.8534	58.853	73.8252
100	29.8719	27.5736	49.706	41.078	15.0654	51.2753	24.1363	16.3032	39.9201	56.9601	20.6382	21.3426	27.7989	34.3446	26.2156	37.0985	27.4116
500	23.719	19.4731	47.5085	17.5304	14.7305	47.2015	27.6637	9.47153	30.7948	32.4747	9.45403	17.9481	19.74	41.3214	21.6138	21.8616	12.2446
	NR1+NR2A
concentration of LK-2 (μM)	relative amplitude (%)
1	55.8308	83.3914	65.5628	70.8625	81.548	93.0521	96.6971	82.5987	106.955	103.658	85.9559	82.4092	77.1516	83.2588	107.333
10	45.222	62.8412	50.5624	50.2142	73.3422	64.7764	77.6255	78.7352	50.0655	98.0818	91.9634	58.104	66.026	74.1196	75.7715
100	25.8935	56.5469	44.3035	40.1305	46.7327	39.4489	52.1523	82.2763	38.5029	90.1535	67.0213	43.4686	36.8466	70.3944	83.7962
500	12.984	42.1172	23.0712	20.5432	31.4547	27.6166	34.0158	27.9851	27.2981	44.0581	45.4097	20.5458	24.7372	47.2003	34.3679
	NR1+NR2B
concentration of LK-2 (μM)	relative amplitude (%)
1	69.3257	80.5558	101.05	78.8713	87.6905	124.861	109.138	96.8692	79.9945	88.0952	86.6478	77.3842	119.075	111.703	125.067	89.1164	65.2301	91.9047	109.081	75.3137	88.7967
10	57.0898	78.5193	98.5039	70.2764	67.5007	116.234	99.9497	104.988	93.0101	74.4036	57.2118	82.1313	103.971	111.453	111.768	93.9552	59.8285	78.6435	92.5235	67.9801	85.6696
100	69.9132	68.1378	94.4811	62.8566	60.9073	102.58	96.0556	80.0198	83.3543	65.7943	47.4414	67.2397	93.0483	101.599	87.8864	70.9683	50.1876	62.6465	54.4438	44.8205	54.554
500	39.3209	40.5546	56.864	32.0729	26.1382	49.24	59.2583	49.8026	49.9157	48.4056	44.3251	49.3336	77.6447	68.4046	49.5645	32.1352	28.0939	29.075	22.7418	30.6136	36.3571

## Sheet: fig.4j
log10[LK-2(M)]	ΔFnorm(‰)
-8.51545	0.25125	0.139616	0.601439	1.07149	-0.196443	0.149363
-8.21442	0.115998	-0.541777	0.279928	1.20342	1.10539	1.32102
-7.91339	0.803344	0.404266	-0.105698	-0.516812	0.894252	0.334613
-7.61236	-0.565401	0.261563	0.531905	-0.797028	-0.0206223	0.0655954
-7.31133	0.755502	0.315138	-0.35493	-0.265401	-1.9124	-1.37994
-7.0103	0.991456	0.177745	1.03066	1.18089	-1.81539	-1.63409
-6.70927	2.07107	2.24618	-0.948536	-0.252068	1.43546	0.656514
-6.40824	1.44775	0.360605	1.60896	1.51365	0.808285	1.32315
-6.10721	2.43643	1.91412	1.3918	0.869491	0.181107	1.38245
-5.80618	2.58974	2.4794	2.82065	3.09919	0.029692	-1.14038
-5.50515	2.74305	1.9976	1.37003	2.95885	1.44073	1.02013
-5.20412	2.41978	3.00257	2.02215	2.34456	3.19915	3.21183
-4.90309	2.43179	2.16503	2.2436	3.43185	2.69291	2.33154
-4.60206	1.87462	1.71564	3.07402	4.24353	3.31508	3.0389
-4.30103	3.07274	2.65658	2.23753	2.15903	4.26083	2.34476
-4	2.08741	3.78895	2.37172	4.11611	4.0914	4.23228
