# Supplementary material for: Glutamate acts on acid-sensing ion channels to worsen ischaemic brain injury
Source: Nature. 2024 Jul 10;631(8022):826–34. doi: 10.1038/s41586-024-07684-7 (PMC11269185; doi:10.1038/s41586-024-07684-7)
Supplement: Supplementary file 8 — Source Data Fig. 5 [file 41586_2024_7684_MOESM8_ESM.xlsx]

## Sheet: fig.5b
	ASIC1a+/+
pH 7.0	50	42.1053	50	46.25	60.7143	26.6667	43.75	52.8302	56.6667	46.4286
pH 7.0+CGS19755	21.875	7.14286	7.40741	15.7895	20.4082	19.2308	12.8205	22.449	14.2857	22.2222	18	8.51064	11.1111
pH 7.0+LK-2	7.69231	6.89655	9.09091	7.89474	14.2857	3.84615	12.2449	21.4286	8.88889	10.5263
	ASIC1a-/-
pH 7.0	21.5686	13.3333	11.4286	21.875	10.3448	11.7647	14.2857	6	22.7273	16.6667
pH 7.0+CGS19755	9.67742	5.08475	6.89655	12.1212	4	5.55556	4.54545	5	4.6875	16	0	11.7647
pH 7.0+LK-2	6.34921	4.7619	14.7059	0	11.7647	3.92157	6.55738	6.52174	2.77778	10.9375	4.44444	11.5942	5.26316

## Sheet: fig.5c
	ASIC1a+/+								ASIC1a-/-
pH 7.0	10.7023	12.3711	10.6383	8.16327	8.06846	11.1864	10.6849	11.6208	4.23957	4.71842	4.21245	4.46927	5.5345	5.86618	4.42643	5.59701
pH 7.0+CGS19755	3.09461	3.14309	7.30337	6.50289	5.31208	3.90805	6.31835	3.61596	2.80456	3.30435	1.79533	3.92817	3.64807	6.58174	2.74262	3.4034
pH 7.0+LK-2	3.52798	6.33094	6.69291	4.11523	6.06897	4.65116	6.53595	5.22599	2.71159	2.31689	2.27273	1.98807	2.06667	2.56588	1.99147	1.67634

## Sheet: fig.5e
	Asic1a+/+					Asic1a-/-
				LK-2 (mg/kg)
	Saline	CGS	CGS+PcTX-1	10	30	30	CGS
infarct volume (%)	27.7933	12.8855	7.35263	12.5295	7.08678	9.40503	8.59066
	25.2158	3.51811	7.12735	26.9269	7.52856	2.17277	8.46315
	29.4705	7.61289	19.5506	24.5737	22.4002	7.42068	10.9891
	25.9755	13.5999	14.6281	24.5737	19.0793	8.26666	11.0405
	23.8634	9.20635	16.7601	18.5264	17.8678	4.98771	7.62147
	27.413	5.40404	9.21709	32.7133	16.422		6.33728
	20.5238	5.47748	8.05816		10.2881		1.52099
	32.0892	13.2134	8.32444		7.63474		10.9773
		10.7759	7.61213		7.64886		3.61686
		12.0663	9.79245		8.68192		5.43834
		15.6149	7.17041				4.52982
		11.9622	6.63446
			8.97988
			5.44193

## Sheet: fig.5g
24 h post-MCAO		sham
	trails ↓	time to fall (s)
	1	15	54	28	26	69	55	25	15	77	58	57
	2	30	87	38	36	78	65	32	21	81	65	65
	3	37	99	48	39	92	72	41	24	92	70	72
	4	36	102	52	50	107	68	40	27	96	70	72
	5	40	95	50	48	99	71	42	25	93	75	73
		saline
	trails ↓	time to fall (s)
	1	0	5	2	18	11	8	11	0	2	2	2	0	1	0	6	16	0	2
	2	6	12	8	26	16	12	19	1	5	4	8	0	2	0	10	21	0	6
	3	9	18	11	34	27	19	25	3	8	7	12	0	6	0	15	28	0	9
	4	11	20	14	49	31	26	32	9	9	10	16	0	10	0	19	35	0	10
	5	13	22	18	42	32	30	40	11	12	13	16	0	12	0	22	39	0	11
		LK-2
	trails ↓	time to fall (s)
	1	10	0	12	16	18	16	11	14	17	8	14	18	19	20	1	7	21	12	27
	2	16	0	16	25	26	19	16	26	26	17	18	27	26	27	1	10	29	17	34
	3	22	0	23	28	29	24	20	37	30	20	22	32	30	39	2	15	35	23	39
	4	28	0	25	30	32	29	24	44	36	25	25	31	33	40	2	13	47	25	40
	5	25	0	29	30	35	30	24	45	32	28	26	35	37	41	5	16	49	29	44
7d post-MCAO		sham
	trails ↓	time to fall (s)
	1	37	53	75	38	47	56	67	16	40	38	42
	2	42	48	89	36	45	57	68	15	45	42	49
	3	47	52	86	39	53	59	69	19	38	40	52
	4	52	58	96	44	55	56	73	17	40	43	59
	5	48	51	100	42	58	61	72	21	45	42	55
		saline
	trails ↓	time to fall (s)
	1	0	15	0	6	0	0	0	60	1	12	0	25
	2	0	22	1	12	0	0	1	67	3	14	0	31
	3	0	38	1	18	0	3	2	76	4	27	0	38
	4	0	40	2	20	0	6	6	78	7	30	0	46
	5	0	43	3	22	0	7	8	82	8	33	0	52
		LK-2
	trails ↓	time to fall (s)
	1	19	34	37	18	22	23	52	58	49	17	25	29
	2	24	46	42	22	24	28	56	67	57	20	32	36
	3	29	52	48	25	28	33	64	79	68	24	40	42
	4	32	57	52	28	32	38	70	86	75	28	46	46
	5	33	60	55	32	37	40	74	95	80	25	47	44

## Sheet: fig.5h
	24 h post-MCAO																			7d post-MCAO
Sham	46	94	49	44	102	73	42	29	91	79	73									46	55	97	42	60	59	71	22	49	40	56
Saline	18	26	19	45	31	21	41	15	10	16	17	1	13	0	24	40	0	14		0	44	5	24	0	8	9	81	7	32	0	53
LK-2	27	0	27	31	36	35	25	46	34	29	27	34	38	42	6	16	48	28	43	34	69	56	29	35	39	72	85	79	26	49	48
