# Supplementary material for: Glutamate acts on acid-sensing ion channels to worsen ischaemic brain injury
Source: Nature. 2024 Jul 10;631(8022):826–34. doi: 10.1038/s41586-024-07684-7 (PMC11269185; doi:10.1038/s41586-024-07684-7)
Supplement: Supplementary file 9 — Source Data Extended Data Fig. 1–4 and 6–10 [file 41586_2024_7684_MOESM9_ESM.xlsx]

## Sheet: Extended Data Fig.1
Panel a				Panel b				Panel d								Panel e						Panel g
	pH 7.4	pH 6.5+glu			pH 7.4	Glu		amiloride (uM)	relative amplitude							log10[glutamate(M)]	ΔFnorm(‰)					H+ Concentration (uM)
amplitude (pA)	-7.58276	-8.21557		amplitude (pA)	-1.9762	-1.7682		0.1	1	1	1	1	1	1		-7.51545	0	0.994463	-0.911059	-0.678883			ctrl							glu
	-7.57219	-7.33004			-2.45906	-3.20006		1	1	1	1	1	1	1		-7.21442	0	0.434368	0.933988	0.0611283		0.28	1.10625	0.967038	0.905626	1.03957	1.0011	0.899781	0.989766	1	1	1	1	1	1	1
	-7.21895	-6.9196			-0.83327	-1.21081		100	0.54933	0.368893	0.564813	0.299425	0.568538	0.492356		-6.91339	0	0.212452	0.419078	0.960001		0.2	0.883276	0.707701	0.710464	0.83633	0.737651	0.702882	0.777611	1.06289	0.886213	0.828155	0.94037	0.993299	0.965144	1.01866
	-6.90603	-5.74338			-0.83327	-0.7391		500	0.271605	0.171107	0.293	0.199343	0.19758	0.241393		-6.61236	0	0.00634199	0.0337578	-0.283623		0.14	0.584775	0.376942	0.474451	0.609729	0.304708	0.372311	0.451833	0.746639	0.554977	0.616095	0.825153	0.646642	0.549729	0.671412
	-8.36165	-6.73594			-0.93828	-0.89		1000	0.135486	0.0694915	0.216938	0.15645	0.106923	0.197905		-6.31133	0	0.0588357	0.442872	0.219534		0.1	0.347758	0.20109	0.253468	0.446951	0.236069	0.279785	0.262696	0.623991	0.373509	0.429647	0.646146	0.33627	0.444134	0.478364
	-6.53541	-6.4278			-1.13183	-1.80446										-6.0103	0	0.0530784	0.36496	0.13109		0.04	0	0	0	0	0	0	0	0	0	0	0	0	0	0
	-5.70562	-5.62552														-5.70927	0	-0.376019	-0.339889	0.153068
	-6.02469	-6.67308														-5.40824	0	-0.143797	0.0575236	-0.746558
																-5.10721	0	-0.320435	0.585465	1.05821
																-4.80618	0	0.0707053	-0.374283	-0.237946
																-4.50515	0	0.475073	0.149094	0.895284
																-4.20412	0	-0.32303	-0.13204	0.613281
																-3.90309	0	0.281035	0.753446	1.47547
																-3.60206	0	0.560673	-0.736928	-0.101187
																-3.30103	0	-0.62054	1.32065	0.483452
																-3	0	1.59155	3.62335	0.819562
Panel h
H+ Concentration (uM)
	ctrl									glu
0.28	0.932054	0.644185	0.909807	0.891825	0.769689	0.708785	0.849513	0.851618	0.742285	1	1	1	1	1	1	1	1	1
0.2	0.238114	0.138134	0.210587	0.221738	0.206338	0.269081	0.253326	0.197884	0.129039	0.435037	0.358812	0.520836	0.48079	0.571107	0.49527	0.525487	0.542325	0.288234
0.14	0.146389	0.0628451	0.114641	0.150417	0.150684	0.161346	0.174153	0.151046	0.112871	0.211545	0.127617	0.208482	0.219303	0.296156	0.269081	0.25112	0.192543	0.084394
0.1	0.150001	0.0188361	0.0207325	0.0224696	0.0444514	0.0339156	0.042982	0.030293	0.0512919	0.0888982	0.0173353	0.0294675	0.0236059	0.0682539	0.0570407	0.0655136	0.041049	0.077633
0.04	0	0	0	0	0	0	0	0	0	0	0	0	0	0	0	0	0	0
Panel i
H+ Concentration (uM)
	ctrl								glu
0.28	0.987207	0.837283	0.708532	0.848518	0.903457	0.718735	0.707508	0.781262	1	1	1	1	1	1	1	1
0.2	0.259548	0.141733	0.109133	0.138893	0.208828	0.448964	0.140404	0.155609	0.62205	0.340906	0.335595	0.373289	0.451505	0.758859	0.316343	0.367834
0.14	0.0278492	0.012709	0.0293955	0.0170496	0.0210052	0.0338034	0.0148678	0.0169424	0.0576397	0.0230711	0.0480003	0.0288397	0.0390741	0.188405	0.0312647	0.0277172
0.1	0.0062852	0.00479613	0.0233438	0.00840709	0.0111922	0.00754225	0.0083157	0.00915666	0.00966843	0.0135255	0.0313745	0.0121666	0.0136268	0.00635746	0.0138322	0.0132623
0.04	0	0	0	0	0	0	0	0	0	0	0	0	0	0	0	0
Panel j				Panel k				Panel l				Panel m				Panel n					Panel p
	Ctrl	TPEN			Ctrl	TPEN			Ctrl	TPEN			Ctrl	TPEN		log10[glutamate(M)]	ΔFnorm(‰)					amplitude (pA)
fold change of amplitude	0.579865	0.811476		fold change of amplitude	0.620515	0.538027		fold change of amplitude	1.25724	1.20926		fold change of amplitude	1.29669	2.24679		-7.51545	1.59508	0.560846	0.0271276		potential (mV)	Ctrl							glu
	1.11449	1.25411			1.5439	1.2572			0.764079	0.762439			0.324649	0.665489		-7.21442	-0.944085	0.494535	0.994595		-100	-2.32415	-2.72198	-2.21183	-2.28702	-2.2271	-2.17217	-2.59685	-2.31189	-2.1571	-2.30672	-2.33234	-2.56641	-2.33724	-2.49475	-2.3399
	0.760874	0.722238			1.0203	1.05707			0.432658	0.440346			0.297692	0.801965		-6.91339	-0.441345	3.40336	0.916978		-80	-2.05667	-2.01744	-1.9881	-1.88311	-1.72856	-1.61464	-1.96572	-2.03464	-1.88809	-2.13143	-2.08886	-1.94762	-1.93519	-2.1676	-1.85906
	1.14509	1.12459			0.956024	0.86118			0.694433	0.595926			0.432252	0.808697		-6.61236	-1.2588	-1.45741	-0.894225		-60	-1.86523	-1.46006	-1.67534	-1.47671	-1.47673	-1.42291	-1.45376	-1.53117	-1.59137	-1.60374	-1.78464	-1.70738	-1.8334	-1.46181	-1.6994
	1.14253	1.12357			0.588964	0.77959			0.542014	0.481848			0.486059	1.18046		-6.31133	-0.19591	0.854009	-0.110035		-40	-1.32231	-1.42621	-1.285	-1.22352	-1.33826	-1.31554	-1.1588	-1.36405	-1.18641	-1.11576	-1.38799	-1.17899	-1.17335	-1.28482	-1.24999
	0.782681	0.731534			1.33762	1.11839			2.30958	2.27365			2.29274	5.13731		-6.0103	0.275395	3.16542	0.674156		-20	-1.02029	-1.04603	-0.90429	-0.87955	-0.8158	-0.93246	-0.9576	-1.00079	-0.73933	-0.88194	-0.93783	-0.89061	-0.93206	-0.83287	-0.95626
	0.708189	0.631693			0.932673	0.90015							3.18713	4.65681		-5.70927	0.0776385	4.75464	3.81689
	1.76628	1.58948											0.481741	2.16205		-5.40824	1.79239	2.05941	1.87602
	0.754496	0.739467											0.382433	2.1374		-5.10721	0.21404	4.55468	4.16544		Panel r
													0.818614	5.32294		-4.80618	0.676	2.409	2.29884			Pre									Post
																-4.50515	4.84	4.99938	3.63718		NMDA	0.243638	1.78805	2.34126	0.58387	0.048657	1.06782	1.42719	0.705507	0.793999	0.55819	3.80179	4.23885	1.09468	0.21892	2.74421	3.73012	1.48396	1.58057
																-4.20412	1.74369	5.61239	4.86472		AMPA	1.00794	0.814115	0.232595	0.432244	0.852913	0.969307	1.20177	1.04671	2.44241	1.93832	3.0626	0.775317	0.9362	3.17886	1.8219	2.44231	1.74449	4.1094
																-3.90309	3.24279	4.49954	3.01041		Asp	1.14368	1.68547	1.03389	1.17504	0.67379	0.697309	0.689469	0.790634	1.11072	2.06909	3.34599	2.42985	1.70834	1.59136	1.98351	3.24554	4.0675	7.84722
																-3.60206	4.7419	3.95916	3.04733		KA	2.50319	0.770156	0.536054	0.453849	0.550169	0.866476	1.32008			1.73294	0.673913	0.481436	0.426339	0.522578	0.866472	1.41712
																-3.30103	6.24101	3.89539	3.51613
																-3	6.51088	4.97742	6.41233		Panel s
																						Asic1a+/+														Asic1a-/-
																					Ctrl	0.617197	1.15629	1.62479	0.182141	0.360246	0.193085	1.44369	1.3182	1.4817	1.32789	2.13722	0.423549	0.941162	0.792851	0	0	0	0	0	0	0	0
																					Glu	1.01351	2.8445	3.14259	0.284491	0.504011	0.362529	2.3972	2.035	1.95921	3.10172	2.64422	0.830617	1.4333	1.27453	0	0	0	0	0	0	0	0
																					Glu+APV	1.03026	3.36453	3.1673	0.245706	0.718448	0.356699	2.22861	2.31368	1.91055	3.16867	3.07562	0.897097	1.46019	1.59412	0	0	0	0	0	0	0	0
																					Wash	0.438149	1.40775	1.98717	0.225195	0.452063	0.250206	1.49664	1.46601	1.50169	1.95497	1.86672	0.567783	1.34395	0.789343	0	0	0	0	0	0	0	0

## Sheet: Extended Data Fig.2
Panel b
	Ctrl	Glu	DL-AP5+Glu			Ctrl	Glu	L-AP5+Glu			Ctrl	Glu	D-AP5+Glu
fold change of amplitude	1.71764	2.98185	3.78145		fold change of amplitude	0.417207	0.450598	1.10794		fold change of amplitude	0.854281	1.93836	1.52399
	0.521484	0.728795	0.80919			0.462911	0.464363	0.965348			0.821279	2.557	2.19681
	0.873707	1.7406	1.77214			1.07186	1.51846	1.69086			0.469904	1.55387	1.2726
	1.34574	3.91112	5.32003			0.782124	0.957774	1.13728			1.7784	3.68038	2.87474
	1.06717	1.79164	1.51489			0.367114	0.46009	0.629083			0.872717	1.95214	1.65213
	0.836402	1.69687	1.75304			1.7438	2.45919	4.01073			1.04107	2.20357	1.73994
	0.535829	1.20306	1.44563			1.81925	2.53576	3.15664			1.16234	2.77509	2.19513
	0.957904	1.15865	1.36299			1.10561	1.32058	1.42739
	1.14413	1.77607	2.11119			1.02012	1.30873	1.83862
						1.09381	1.23409	1.56648
						1.11619	1.39665	2.01807
Panel d						Panel e								Panel f
ctrl			DL-AP5				pH 7.0				pH 7.2				pH 7.0				pH 7.2
amplitude (pA)	Counts		amplitude (pA)	Counts			ctrl	DL-AP5			ctrl	DL-AP5			ctrl	DL-AP5			ctrl	DL-AP5
-2.975	0		-2.975	0		Amplitude (pA）	-1.97839	-1.89678		Amplitude (pA）	-1.30937	-1.3281		Po	0.082165	0.201457		Po	0.035207	0.124889
-2.925	0		-2.925	0			-1.62527	-1.66236			-1.83996	-1.63399			0.029049	0.055215			0.071634	0.166662
-2.875	0		-2.875	0			-1.56723	-1.76524			-1.81499	-1.72031			0.077413	0.109997			0.168762	0.39677
-2.825	0		-2.825	0			-1.58693	-1.70326			-1.84613	-1.90137			0.043492	0.108284			0.122687	0.239272
-2.775	0		-2.775	0			-1.65275	-1.66776			-1.41895	-1.44741			0.027638	0.059513			0.212688	0.238649
-2.725	0		-2.725	0			-1.67727	-1.54895			-1.34509	-1.22734			0.05036	0.12043			0.010525	0.016012
-2.675	0		-2.675	0			-1.69979	-1.7867			-1.20756	-1.21037			0.060887	0.168951			0.004038	0.005213
-2.625	0		-2.625	0			-1.70954	-1.59097			-1.1896	-1.20993			0.047175	0.113776			0.001461	0.010438
-2.575	0		-2.575	0			-1.69583	-1.70287							0.050964	0.115719
-2.525	0		-2.525	0			-1.32588	-1.70222
-2.475	0		-2.475	0			-1.85264	-1.8545
-2.425	0		-2.425	1			-1.52837	-1.45488
-2.375	0		-2.375	1
-2.325	0		-2.325	0
-2.275	0		-2.275	0		Panel h
-2.225	0		-2.225	0		log10[D-AP5(M)]	ΔFnorm(‰)				log10[L-AP5(M)]	ΔFnorm(‰)
-2.175	0		-2.175	2		-7.51545	-1.14128	0.50824	0.746589	-0.0955441	-7.51545	-0.348939	-0.859882	-0.587999	-2.7776
-2.125	0		-2.125	1		-7.21442	1.48924	0.639973	-0.987844	-0.607787	-7.21442	-0.356894	0.169829	-0.272451	-2.62161
-2.075	0		-2.075	3		-6.91339	-0.657718	-0.0767115	2.03074	0.661449	-6.91339	1.24941	-0.657981	-1.41135	-5.74123
-2.025	0		-2.025	3		-6.61236	0.266403	-0.00408337	-0.34655	-0.657253	-6.61236	-0.347802	0.0250011	-0.0643256	0.683444
-1.975	0		-1.975	3		-6.31133	-0.43634	0.509371	-0.294731	-0.640143	-6.31133	0.229224	-0.885444	0.610974	3.60407
-1.925	0		-1.925	4		-6.0103	0.40562	0.277816	-0.643072	-0.99266	-6.0103	1.00347	0.863979	-0.345523	3.20167
-1.875	0		-1.875	0		-5.70927	-1.04779	-0.803784	-1.17627	-0.958375	-5.70927	-0.0673717	0.964294	-0.0870746	2.09669
-1.825	0		-1.825	9		-5.40824	0.413902	0.163181	-0.00816554	-0.488761	-5.40824	2.15508	0.663914	1.49901	4.70071
-1.775	1		-1.775	11		-5.10721	-1.66861	-0.542078	-0.742027	-1.5104	-5.10721	1.75498	-0.0567575	0.892216	2.49049
-1.725	1		-1.725	7		-4.80618	-1.81781	-1.23409	1.06009	0.343927	-4.80618	2.64203	0.850593	2.66146	-1.66666
-1.675	1		-1.675	18		-4.50515	0.125796	0.341355	-2.16264	-1.79894	-4.50515	2.07509	0.91721	-2.58944	3.60532
-1.625	1		-1.625	20		-4.20412	-0.918678	0.418434	0.738443	0.131551	-4.20412	2.03704	0.675337	1.94538	5.5281
-1.575	1		-1.575	33		-3.90309	0.901209	0.344107	-2.50409	-2.21689	-3.90309	1.68897	1.98971	2.62497	5.6915
-1.525	1		-1.525	19		-3.60206	-0.981512	0.159638	-2.69949	-1.93887	-3.60206	2.73465	2.86992	1.76232	6.71492
-1.475	3		-1.475	32		-3.30103	-0.00498845	0.66474	-1.54104	-1.14851	-3.30103	3.70833	1.35667	3.65516	6.28856
-1.425	5		-1.425	35		-3	0.837677	0.808279	-0.861367	-0.612545	-3	3.94036	3.87162	4.11499	9.49062
-1.375	6		-1.375	35
-1.325	5		-1.325	35
-1.275	9		-1.275	51
-1.225	12		-1.225	37
-1.175	6		-1.175	50
-1.125	10		-1.125	41
-1.075	13		-1.075	37
-1.025	12		-1.025	34
-0.975002	10		-0.975002	28
-0.925002	6		-0.925002	28
-0.875002	5		-0.875002	32
-0.825002	2		-0.825002	20
-0.775002	1		-0.775002	24
-0.725002	2		-0.725002	24
-0.675002	0		-0.675002	24
-0.625002	0		-0.625002	29
-0.575002	1		-0.575002	15
-0.525002	0		-0.525002	29
-0.475002	0		-0.475002	18
-0.425002	1		-0.425002	22
-0.375002	1		-0.375002	19
-0.325002	1		-0.325002	24
-0.275002	0		-0.275002	18
-0.225002	4		-0.225002	22
-0.175002	11		-0.175002	14
-0.125002	23		-0.125002	26
-0.0750017	29		-0.0750017	33
-0.0250017	34		-0.0250017	38
0.0249983	14		0.0249983	40
0.0749983	12		0.0749983	19
0.124998	3		0.124998	14
0.174998	1		0.174998	14
0.224998	0		0.224998	7
0.274998	2		0.274998	5
0.324998	0		0.324998	2
0.374998	0		0.374998	6
0.424998	1		0.424998	0
0.474998	0		0.474998	0
0.524998	0		0.524998	0
0.574998	0		0.574998	0
0.624998	0		0.624998	1
0.674998	0		0.674998	0
0.724998	0		0.724998	0
0.774998	0		0.774998	0
0.824998	0		0.824998	0
0.874998	0		0.874998	0
0.924998	0		0.924998	0
0.974998	0		0.974998	0
1.025	0		1.025	0

## Sheet: Extended Data Fig.3
Panel a
	Ctrl	L-MSG		Ctrl	L-MSG
amplitude (pA）	25.0404	30.7673	integral area (nA*s）	0.0655268	0.116387
	220.667	319.504		1.06027	2.04668
	116.108	166.551		0.557247	1.09155
	105.315	167.451		0.510438	0.914148
	41.0623	68.0518		0.159951	0.40659
	37.3485	49.0941		0.117259	0.248315
	33.7401	55.9552		0.0963808	0.112563
	47.8399	96.9926		0.242526	0.568818
	40.2392	59.42		0.176169	0.33007
Panel b
	Ctrl	K-Glu		Ctrl	K-Glu
amplitude (pA）	57.7102	79.2037	integral area (nA*s）	0.0928731	0.300844
	96.0386	159.054		0.38294	0.945155
	104.191	139.062		0.25302	0.617545
	81.7922	121.347		0.184003	0.492778
	55.7673	61.9011		0.0971349	0.22573
	65.2732	83.9827		0.119698	0.532004
	77.6534	117.205		0.152108	0.230823
	66.3081	131.279		0.158713	0.302135
	97.2854	114.132		0.40373	0.662007
	68.8616	92.0592		0.232144	0.508274
	51.5149	66.1263		0.180883	0.310753
Panel d
H+ Concentration (uM)	ctrl						D-glu
0.04	0	0	0	0	0	0	0	0	0	0	0	0
0.1	0.0214854	0.0216804	0.0159534	0.0156358	0.0522854	0.02849	0.0161174	0.00729408	0.0159117	0.0108042	0.031999	0.0277848
0.14	0.0430779	0.0497759	0.042411	0.0710395	0.0744101	0.0613523	0.0391553	0.041104	0.0331568	0.0449934	0.07116	0.0523963
0.2	0.487114	0.48296	0.316784	0.434959	0.367821	0.455981	0.520586	0.556341	0.475483	0.433681	0.324415	0.497018
0.28	1.00147	0.958086	0.994234	1.01822	1.03302	1.09224	1	1	1	1	1	1

## Sheet: Extended Data Fig.4
Panel b
	time (s)→ cell number ↓	5	10	15	20	25	30	35	40	45	50	55	60	65	70	75	80	85	90	95	100	105	110	115	120	125	130	135	140	145	150	155	160	165	170	175	180	185	190	195	200	205	210	215	220	225	230	235	240
pH 7.0+glu+LY341495	1	1	0.993546	1.04639	1.07937	1.09096	1.01735	1.07896	1.0478	1.03399	1.07009	1.06555	1.05022	1.1426	1.07291	1.09328	1.05577	1.10296	1.08864	2.08058	2.40692	2.00645	1.91549	1.86123	1.91257	2.14441	2.1072	2.35791	2.49254	2.77269	2.91085	3.20331	3.50837	3.41398	3.7505	4.0479	4.1901	4.24062	4.40712	4.6075	4.66741	4.85811	4.93687	5.13433	5.13392	5.21823	5.45916	5.3214	5.3693
	2	1	1.01055	1.01826	1.00456	1.03315	1.04385	1.03068	0.996109	1.02178	1.02462	1.07603	1.06062	1.00674	1.0654	1.02073	1.04999	1.05919	1.06196	1.44503	1.68091	1.61206	1.60668	1.55519	1.51051	1.49921	1.45207	1.53671	1.5183	1.54426	1.60069	1.66175	1.68315	1.76158	1.75731	1.77079	1.90017	1.95323	2.1472	2.15034	2.18155	2.2563	2.19367	2.21619	2.27067	2.32291	2.27254	2.33503	2.3164
	3	1	1.04486	1.00051	1.03075	1.036	1.00683	1.01157	0.979913	0.958021	0.985725	1.03893	0.984201	1.03972	1.06077	0.981437	0.973989	0.992891	1.03363	1.11352	1.02432	1.07832	1.12295	1.0523	1.12046	1.1405	1.17548	1.24606	1.25227	1.2811	1.29075	1.33572	1.40258	1.43988	1.42955	1.51588	1.67088	1.73227	1.94329	2.4431	2.48998	2.34825	2.07916	1.96344	1.93387	1.92546	1.77995	1.79795	1.89488
	4	1	1.00031	1.02866	1.01375	0.991812	1.00273	0.994856	1.01333	1.04629	1.07159	1.00336	1.03023	1.05007	0.993806	1.08209	1.03947	1.02089	1.00367	1.03412	1.13678	1.09637	1.14455	1.11117	1.1625	1.17583	1.22937	1.2448	1.25194	1.31755	1.40122	1.37392	1.37581	1.41665	1.47879	1.46945	1.45171	1.48446	1.57495	1.55385	1.51501	1.58409	1.6055	1.64466	1.64896	1.68728	1.69295	1.75142	1.76842
	5	1	1.0167	1.06673	1.10156	1.08529	1.01756	1.12407	1.04351	1.0592	1.05583	1.13217	1.13152	1.10386	1.07605	1.02688	1.08787	1.07755	1.08873	1.05462	1.06838	1.1789	1.14428	1.13783	1.16306	1.22269	1.18836	1.26964	1.28247	1.28548	1.34038	1.2543	1.34511	1.35887	1.3502	1.32669	1.37572	1.34748	1.40317	1.38998	1.3955	1.39958	1.38432	1.41743	1.48301	1.5372	1.46094	1.57648	1.57648
	6	1	1.13057	1.12751	1.12528	1.1534	1.04371	1.07238	0.951837	1.02895	1.24193	1.15367	1.00696	1.1765	1.27478	1.25501	1.31709	1.45573	1.50223	1.47105	1.53035	1.62249	1.68708	1.7603	1.85356	2.00139	2.01392	2.14449	2.26503	2.28257	2.20768	2.4279	2.43847	2.54816	2.50306	2.71993	2.71214	2.68513	2.62082	2.83491	2.875	2.97996	2.91899	2.96325	2.99248	3.16759	3.08268	3.16453	3.2848
	7	1	1.06876	1.04468	0.958515	0.964607	1.04526	0.993908	1.10212	1.04323	2.5454	1.85698	1.36466	1.6101	2.06556	2.49405	2.88019	3.52771	3.78851	4.20685	4.49637	4.62489	4.66754	4.8416	4.9121	4.98782	4.96345	4.97882	5.09428	5.09138	5.12504	5.20714	5.34349	5.22396	5.42385	5.35625	5.472	5.23499	5.23905	5.46388	5.64607	5.58486	5.30925	5.528	5.5631	5.83261	5.58109	5.8065	5.72324
	8	1	0.965284	1.03568	0.963356	0.93748	0.949212	0.96641	0.909836	0.894568	1.2954	1.24108	1.21697	1.17197	1.34844	1.38155	1.41916	1.48698	1.64834	1.75088	1.75731	1.83703	1.82562	1.91498	1.98152	2.03359	2.12247	2.27162	2.29364	2.32835	2.34137	2.39328	2.49277	2.38042	2.48907	2.56991	2.65702	2.65992	2.67615	2.67535	2.7803	2.80601	2.892	2.99068	2.93378	2.88042	2.97187	3.05207	3.00241
	9	1	0.98179	1.03768	1.09137	0.982418	0.895761	0.811931	0.908006	0.895447	2.21695	1.98681	1.90361	1.91868	2.06499	2.3821	2.74662	2.85777	3.06374	3.3011	3.49639	3.53689	3.54066	3.68446	3.55761	3.84364	3.79969	3.76578	3.80502	3.94129	4.05714	3.88163	4.09042	4.02606	4.0248	4.09137	4.06562	4.081	4.146	4.15887	4.12433	4.30738	4.25683	4.37174	4.24019	4.30989	4.30832	4.4898	4.37928
	10	1	0.920077	1.02899	1.04199	0.91283	0.966539	0.857204	0.983376	0.946505	1.79071	1.68009	1.56607	1.72123	1.95439	2.1396	2.55605	2.80754	3.11594	3.26343	3.27899	3.33696	3.54305	3.62511	3.67242	3.57161	3.58269	3.80222	3.76598	3.71526	3.91049	3.94352	3.76812	3.77003	3.79945	3.80413	3.84101	3.92711	3.92477	3.79327	3.92093	4.05691	4.15644	4.01641	4.12724	3.84612	4.10955	4.03943	4.20631
	11	1	0.944575	1.02516	0.979756	0.954009	0.944969	0.948506	0.898978	0.83864	1.4432	1.27869	1.17866	1.38601	1.61065	1.80326	2.06112	2.40428	2.59336	2.88345	3.01887	3.30169	3.38404	3.53813	3.91647	3.93966	3.91686	4.01749	4.1195	4.16254	4.40743	4.24921	4.21718	4.31466	4.37048	4.54245	4.27555	4.55366	4.49843	4.32174	4.48546	4.5568	4.58844	4.54678	4.50334	4.591	4.64996	4.47288	4.77948
	12	1	1.00166	0.990854	1.08273	0.936396	1.00395	0.88942	0.972563	0.934941	1.28705	1.11952	1.15381	1.22594	1.22261	1.45583	1.46352	1.57805	1.56953	1.6693	1.62835	1.66743	1.6508	1.69445	1.74974	1.70089	1.71233	1.79672	1.71004	1.78196	1.75993	1.79277	2.0079	1.84743	1.91104	1.81979	1.8599	2.01497	2.02785	2.01164	2.05134	2.04012	2.07233	2.09395	2.15527	2.12139	2.1983	2.09499	2.12035
	13	1	0.95091	0.89564	0.846893	0.975627	0.996567	0.924133	0.968074	0.813594	1.67079	1.55269	1.56162	2.01922	2.60487	2.98421	3.30003	3.43907	3.68623	3.32887	3.67182	3.87607	3.72022	3.69791	3.75215	3.75146	3.7264	3.70134	3.65808	3.75489	3.81085	3.75901	3.73979	3.81188	3.88465	4.06042	4.1102	4.10058	3.93375	4.12221	4.07175	4.1562	4.07758	4.04085	3.87367	4.00721	3.82733	4.28836	3.96567
	14	1	0.95506	1.09386	1.10578	1.01804	1.11312	1.11617	1.0908	1.20391	1.22195	1.13207	1.14246	1.21186	1.28829	1.2886	1.27973	1.41608	1.45368	1.55335	1.7114	1.75696	1.96515	1.94008	1.89972	2.09294	2.04463	2.29624	2.28462	2.46194	2.58973	2.68481	2.81412	2.80648	2.94742	3.04188	3.09294	3.3155	3.40507	3.33323	3.39896	3.48426	3.47814	3.49832	3.49068	3.58942	3.476	3.34607	3.71721
	15	1	0.976059	1.06946	0.997106	1.03815	0.900552	0.966062	0.85267	0.88845	1.83189	1.4241	1.06814	0.947908	1.0321	0.962641	1.00737	0.962641	0.969219	1.00158	1.03262	0.869771	0.936069	0.949224	0.999737	0.938963	0.968956	0.983952	1.01079	1.04262	1.00763	1.11629	1.13233	1.1889	1.1347	1.10497	1.21021	1.18443	1.22284	1.1739	1.31597	1.21757	1.37438	1.36096	1.47698	1.43831	1.44594	1.46593	1.42752
	16	1	0.986447	1.0042	0.990382	1.02772	1.03113	1.00874	1.02562	1.02658	1.31083	1.21439	1.20539	1.29816	1.40894	1.57463	1.67509	1.78001	1.87637	1.99615	2.1357	2.15905	2.21946	2.33776	2.41917	2.48063	2.55618	2.58599	2.64457	2.65856	2.76821	2.96345	2.91956	2.93477	2.92008	3.03288	3.04442	3.13963	3.14715	3.19315	3.19472	3.34039	3.21894	3.33348	3.42511	3.41672	3.40832	3.42074	3.49637
	17	1	1.03568	1.01222	0.966572	0.970286	0.959144	1.02209	0.984459	0.952595	0.96755	1	0.997556	1.05141	1.13058	1.02502	1.11123	1.14681	1.19509	1.16626	1.2035	1.22334	1.2943	1.26889	1.26126	1.33457	1.37797	1.42225	1.36712	1.50386	1.55478	1.57492	1.63268	1.58205	1.61675	1.67745	1.71147	1.75115	1.74177	1.79865	1.81693	1.91457	1.87206	1.86541	1.93989	1.9522	1.96051	1.89502	2.07702
	18	1	1.03053	1.03151	0.979515	0.963167	0.984046	0.999311	1.03703	1.01152	0.940615	1.03969	1.33534	1.18653	1.13945	1.266	1.4154	1.51723	1.75015	1.76659	1.98011	1.99862	2.06569	2.19224	2.17294	2.19352	2.17697	2.32618	2.35395	2.24631	2.3894	2.31781	2.47075	2.40033	2.50098	2.47548	2.53703	2.54924	2.58332	2.50069	2.5064	2.54323	2.52807	2.63207	2.6038	2.6624	2.67816	2.70179	2.68082
	19	1	1.07201	1.08365	1.08841	1.03998	1.08916	1.13564	1.09742	1.07433	1.06788	1.06294	1.10574	1.08997	1.09078	1.0789	1.04104	1.0784	1.06845	1.09654	1.01777	1.06438	1.05349	1.12119	1.12457	1.14515	1.11944	1.13627	1.1872	1.1551	1.14697	1.19264	1.18107	1.26384	1.22023	1.2746	1.27054	1.24482	1.28105	1.27998	1.34868	1.30188	1.31346	1.35388	1.36908	1.34987	1.35469	1.32785	1.35344
	20	1	0.959239	1.00832	1.02662	1.04263	0.951856	0.954248	0.987938	1.02184	0.908703	1.013	1.55766	1.32588	1.36124	1.32671	1.36529	1.47229	1.51534	1.54237	1.69772	1.78268	1.77301	1.8382	1.94874	1.95997	2.08745	2.18103	2.09057	2.2246	2.23438	2.33025	2.39305	2.36664	2.43527	2.54279	2.57929	2.54497	2.49932	2.59811	2.51523	2.6711	2.611	2.59655	2.62223	2.5901	2.72299	2.70781	2.69492
	21	1	1.0481	1.06141	1.06	1.05781	1.00125	1.06157	1.05577	1.01535	0.97133	1.05593	1.05891	1.04026	1.08303	1.18878	1.27056	1.3138	1.39339	1.57293	1.6533	1.64233	1.72286	1.80385	2.00674	1.99953	2.02491	1.95331	2.07144	2.18361	2.175	2.18737	2.21072	2.30989	2.2809	2.27056	2.21604	2.43318	2.32273	2.37114	2.37177	2.44227	2.4888	2.45762	2.59126	2.49052	2.4783	2.44196	2.49099
	22	1	1.05228	1.06214	1.03964	1.03861	1.03662	1.04839	0.98544	0.999118	1.04162	0.997206	1.06125	1.06699	1.09692	1.09773	1.19538	1.16839	1.25943	1.24046	1.30973	1.27686	1.28046	1.3729	1.31863	1.38878	1.39503	1.42231	1.4654	1.38032	1.45025	1.51335	1.48967	1.50688	1.5293	1.56173	1.58063	1.65961	1.59181	1.69336	1.6849	1.68461	1.6624	1.64828	1.74505	1.73233	1.71557	1.77491	1.77087
	23	1	1.08782	1.08281	1.14296	1.05886	1.02655	1.04437	1.07984	1.14463	1.07612	1.09079	2.0375	1.62737	1.32714	1.22967	1.34645	1.21704	1.23375	1.29837	1.30858	1.31433	1.27869	1.28277	1.32659	1.26977	1.35481	1.38656	1.44987	1.39881	1.35871	1.37857	1.46788	1.48608	1.49833	1.52005	1.55867	1.53175	1.65874	1.7371	1.68752	1.74174	1.85184	1.73413	1.81953	1.89918	1.91441	1.89714	1.91441
	24	1	1.05244	1.06161	1.07721	1.03563	1.05857	1.1251	1.0624	1.05918	1.05754	1.05044	1.10525	1.08759	1.08109	1.04935	1.03314	1.05141	1.04382	1.06646	1.00067	1.04419	1.0397	1.10197	1.10404	1.10877	1.08977	1.10337	1.1691	1.10659	1.12055	1.17961	1.15332	1.24734	1.18021	1.25882	1.24067	1.21979	1.23618	1.2278	1.28656	1.28334	1.3007	1.3078	1.32443	1.32121	1.32898	1.28413	1.31672
	25	1	1.02508	1.03046	0.969439	0.960133	0.965325	0.971692	1.03037	1.00656	0.941914	1.02674	1.32471	1.17298	1.15986	1.29033	1.39465	1.51768	1.73181	1.76854	1.96425	1.98335	2.06886	2.20139	2.18278	2.18435	2.16309	2.32089	2.3445	2.23225	2.38848	2.31835	2.4834	2.40611	2.52179	2.49035	2.54677	2.55774	2.5931	2.51161	2.52728	2.56538	2.53404	2.65844	2.61651	2.68518	2.68234	2.71026	2.68312
	26	1	1.00364	1.01297	1.04097	0.96441	1.0522	0.981968	0.965675	0.988137	1.06137	1.05884	1.1267	1.43135	1.4043	1.20927	1.08984	1.17415	1.13508	1.1566	1.15913	1.23727	1.17842	1.22619	1.28235	1.32379	1.36096	1.36776	1.35954	1.37757	1.38406	1.53258	1.52642	1.55425	1.65802	1.62116	1.56817	1.71291	1.58589	1.69045	1.67732	1.80101	1.86001	1.81572	1.885	1.8733	1.8404	1.93958	1.96409
	time (s)→ cell number ↓	5	10	15	20	25	30	35	40	45	50	55	60	65	70	75	80	85	90	95	100	105	110	115	120	125	130	135	140	145	150	155	160	165	170	175	180	185	190	195	200	205	210	215	220	225	230	235	240
pH 7.0+glu+CGP37157	1	1	1.02537	1.07492	1.15137	1.13087	1.11279	1.01446	1.01495	0.92254	0.873453	0.897965	0.885127	0.967367	1.0011	1.05543	1.08598	1.16871	1.14668	1.23777	1.24491	1.2364	1.29664	1.29333	1.31508	1.26287	1.28398	1.33298	1.32617	1.35657	1.35488	1.37027	1.35685	1.40109	1.39009	1.40605	1.42943	1.41393	1.46185	1.42033	1.42085	1.42358	1.43697	1.41041	1.42422	1.3927	1.43795	1.38359	1.38347
	2	1	1.08004	1.06087	1.09665	1.07256	1.046	0.978349	0.923655	0.892222	0.90583	0.943611	0.931568	0.976653	1.035	1.11939	1.12943	1.18877	1.23638	1.24525	1.31899	1.34225	1.34364	1.4485	1.42833	1.45663	1.48433	1.45068	1.5055	1.55067	1.56645	1.60823	1.62889	1.68258	1.66084	1.66688	1.63284	1.59906	1.62649	1.57754	1.60936	1.57545	1.60993	1.64458	1.63645	1.58415	1.59793	1.5035	1.51559
	3	1	0.954888	1.0503	1.09463	1.06644	1.0549	1.01018	1.0089	1.03454	1.08279	1.03748	1.11185	1.16411	1.16332	1.23231	1.36002	1.3609	1.47284	1.52725	1.53763	1.64409	1.68637	1.73461	1.76583	1.8129	1.87729	1.93277	2.00225	1.97935	2.09218	2.08905	2.1098	2.22546	2.25032	2.21803	2.24357	2.25462	2.26588	2.31148	2.40033	2.35737	2.33907	2.42186	2.42979	2.48165	2.62991	2.59918	2.56082
	4	1	0.916085	1.02458	1.02105	0.952191	0.951465	0.963259	1.01025	1.02713	1.03266	1.10777	1.17681	1.21156	1.22771	1.32559	1.42384	1.43527	1.55947	1.65155	1.75107	1.82781	1.87408	1.9218	2.05724	2.05362	2.23905	2.31516	2.32087	2.40787	2.40806	2.51928	2.56201	2.57135	2.64347	2.74081	2.70444	2.73664	2.77719	2.76023	2.89867	2.83072	2.90692	2.93686	2.98966	3.03983	3.08863	3.12365	3.15141
	5	1	1.04352	1.07824	1.09615	1.00315	0.985567	0.95529	0.98166	1.02474	0.976234	0.950624	0.882908	0.904721	0.904178	0.936625	0.961259	0.952794	0.910798	0.871514	0.965057	0.942268	0.982963	0.93771	1.00163	1.06533	1.07878	1.16571	1.18785	1.14086	1.22811	1.24341	1.24438	1.33445	1.30863	1.41085	1.39197	1.44948	1.43256	1.57461	1.63657	1.62018	1.63451	1.74238	1.7732	1.84124	1.80054	1.88334	1.91069
	6	1	0.984084	1.01246	1.07793	1.06331	1.07152	1.01556	1.01894	1.01469	1.01959	1.05711	1.07029	1.11106	1.09089	1.16255	1.13965	1.16111	1.23032	1.27728	1.27209	1.35952	1.36658	1.41779	1.49111	1.5977	1.57026	1.56219	1.63608	1.63976	1.68988	1.74094	1.75988	1.85978	1.82477	1.948	1.97234	1.98891	2.01217	2.1076	2.17947	2.15088	2.25157	2.25049	2.22463	2.37587	2.39309	2.40871	2.52006
	7	1	1.04092	1.12772	1.12937	1.00914	1.01919	0.908559	0.943037	0.999101	0.913057	1.03987	1.04422	1.05651	1.21046	1.17763	1.17928	1.18813	1.31764	1.32154	1.44041	1.48823	1.57083	1.61745	1.78744	1.76825	1.84545	1.9156	2.02923	2.09519	2.24689	2.28452	2.30655	2.60875	2.52301	2.62105	2.77035	2.89282	2.927	3.06296	3.06656	3.0811	3.15335	3.26563	3.22575	3.4647	3.47174	3.70694	3.50832
	8	1	0.981463	1.01694	1.15664	1.13847	1.15529	1.1057	1.12202	1.10717	1.1203	1.17285	1.18205	1.26148	1.42082	1.41223	1.5221	1.70231	1.79597	1.85784	1.86116	2.01915	2.26381	2.30997	2.36018	2.55217	2.48539	2.75644	2.79254	2.9029	2.87699	2.88215	3.05426	3.03167	3.22244	3.29278	3.3258	3.26516	3.5534	3.46182	3.48343	3.54665	3.65075	3.75374	3.7848	3.87319	3.93837	4.14768	4.22563
	9	1	0.984332	0.954531	1.10628	1.06138	1.08658	1.07156	1.07349	1.15918	1.22791	1.21798	1.27338	1.37005	1.5101	1.59288	1.7116	1.77871	1.93684	1.85939	2.12938	2.26539	2.28307	2.4899	2.5063	2.58222	2.75489	2.8774	2.9135	2.99265	3.0449	3.18656	3.25311	3.23405	3.43006	3.47957	3.55678	3.49782	3.62914	3.69278	3.76022	3.78533	3.86876	3.9387	3.97981	3.99354	4.09288	4.06501	4.08375
	10	1	1.02386	0.957817	1.08375	1.04935	1.02212	0.917887	1.00297	1.03543	1.04423	1.11283	1.11262	1.17999	1.11846	1.2446	1.32211	1.39439	1.34514	1.49114	1.53711	1.54787	1.64923	1.61298	1.77813	1.81151	1.84816	1.8284	1.89127	1.91952	2.04525	2.04484	2.06983	2.08897	2.17262	2.20518	2.20989	2.21849	2.23958	2.24532	2.26057	2.30562	2.33234	2.40913	2.36091	2.4121	2.43923	2.46074	2.3735
	11	1	0.986675	1.01871	1.16169	1.16823	1.14068	1.09494	1.12889	1.13043	1.1294	1.16464	1.18924	1.28277	1.41717	1.44305	1.57168	1.71262	1.81371	1.88776	1.90327	2.05138	2.3048	2.33876	2.42678	2.62665	2.53568	2.80179	2.86009	2.98706	2.95247	2.96336	3.11967	3.13133	3.31608	3.38873	3.42524	3.37104	3.65868	3.56477	3.58808	3.63318	3.74568	3.84715	3.88917	3.96707	4.03985	4.25996	4.33658
	12	1	0.986023	1.06123	1.06017	1.03622	0.980313	0.948992	0.987344	1.02957	1.02246	1.06136	1.13129	1.15861	1.23156	1.23978	1.30588	1.3239	1.42579	1.42336	1.47808	1.55371	1.6028	1.59202	1.66719	1.69404	1.78054	1.79047	1.81416	1.9054	1.90663	1.99898	1.99374	2.10866	2.14224	2.15392	2.25734	2.18251	2.26914	2.29569	2.38186	2.3715	2.4116	2.52009	2.49308	2.6092	2.56462	2.63792	2.68735
	13	1	1.03559	0.985481	1.00851	1.02169	1.07636	1.05275	1.07249	1.13418	1.18705	1.25551	1.399	1.4943	1.62251	1.71748	1.8081	1.929	1.95757	2.09269	2.21232	2.28509	2.32438	2.41356	2.49973	2.53018	2.49636	2.59014	2.55784	2.67638	2.753	2.73417	2.69988	2.67551	2.72693	2.72552	2.74843	2.80546	2.78489	2.80296	2.72638	2.73891	2.72454	2.73616	2.69539	2.69626	2.69764	2.65864	2.72432
	14	1	0.986416	0.994259	0.952948	0.880689	0.903935	0.929142	0.980395	0.975914	1.1371	1.27335	1.05812	1.13626	1.13107	1.14074	1.33483	1.3914	1.4799	1.56855	1.65061	1.73169	1.81515	1.80227	1.89133	1.99006	2.00518	2.08192	2.10895	2.38412	2.40176	2.50637	2.67273	2.78756	2.61994	2.73771	2.81935	2.87369	2.94188	2.99342	3.02031	3.09438	3.12953	3.21678	3.27489	3.5995	3.60636	3.44728	3.59782
	15	1	0.960869	0.964782	0.949265	0.977601	0.909189	0.913912	1.00135	0.966806	0.953043	0.985562	1.00229	1.00945	1.14074	1.06625	1.17757	1.18243	1.1997	1.15558	1.24261	1.25988	1.27122	1.33491	1.32317	1.31494	1.49777	1.56079	1.52571	1.73431	1.72959	1.88531	1.77115	1.82499	1.9212	2.08933	2.03009	2.03751	2.09486	2.01592	2.11335	2.10039	2.08245	2.13143	2.18769	2.11996	2.16449	2.18729	2.14883
	16	1	1.11455	1.08446	1.05495	0.969908	1.00974	1.01047	0.924262	0.997965	1.11484	1.12473	1.13272	1.17692	1.20643	1.20003	1.19872	1.24495	1.19756	1.21733	1.29394	1.27824	1.31734	1.35906	1.42899	1.51257	1.56156	1.55648	1.53932	1.63163	1.79372	2.01018	2.07516	2.26981	2.48176	2.61375	2.8712	2.74589	3.08809	3.1288	3.17953	3.24073	3.17401	3.18128	3.15235	3.30833	3.28115	3.33028	3.3768
	17	1	1.02524	1.13078	1.03329	1.09091	0.964697	1.02506	0.980977	1.01591	1.04463	1.05744	1.08853	1.12274	1.13243	1.06183	1.05213	1.14176	1.06859	1.16499	1.11633	1.26267	1.24383	1.32742	1.50412	1.38851	1.42656	1.44595	1.44851	1.48729	1.66142	1.64075	1.64405	1.70203	1.78855	1.77611	1.75562	1.78727	1.84489	1.88549	2.01408	1.97604	1.99232	2.03347	2.08158	2.14597	2.16023	2.14213	2.17414
	18	1	0.986646	1.00678	1.01058	0.977709	0.927375	0.857422	0.95131	0.948023	0.986852	1.08064	1.03811	1.10344	1.07078	1.06882	1.17042	1.15758	1.20657	1.1357	1.21931	1.19497	1.17381	1.17617	1.35675	1.29553	1.31649	1.34155	1.39569	1.32347	1.40144	1.34946	1.42958	1.45239	1.44386	1.37196	1.43965	1.45424	1.49204	1.45383	1.51782	1.60103	1.70262	1.55562	1.6114	1.65968	1.73631	1.79117	1.71762
	19	1	1.0004	0.99615	0.997345	1.04514	1.04089	1.05178	1.05311	1.02536	1.05324	1.00969	1.04421	1.13436	1.15215	1.15733	1.27589	1.31665	1.26261	1.30842	1.35316	1.36697	1.42565	1.48593	1.59174	1.61365	1.67087	1.78731	1.81293	1.96694	2.02509	2.10993	2.20446	2.2654	2.43959	2.39326	2.55948	2.72225	2.67392	2.80271	2.88356	2.86272	3.00704	3.2107	3.12042	3.2569	3.25292	3.34719	3.36962
	20	1	0.969047	0.970786	0.969096	1.00874	0.981965	1.01148	1.03865	1.0708	1.05217	1.05122	1.12198	1.14667	1.22105	1.28072	1.24057	1.30447	1.37631	1.39608	1.45114	1.47568	1.50206	1.53694	1.56536	1.59363	1.62205	1.66642	1.6381	1.71203	1.69931	1.7397	1.73563	1.73618	1.77856	1.7798	1.7487	1.75083	1.80479	1.77637	1.76986	1.79406	1.76971	1.7789	1.71898	1.80618	1.81483	1.77304	1.8025
	21	1	1.04602	1.01998	0.982831	1.02927	1.01618	1.02181	1.02153	1.0266	1.02843	0.966929	1.01998	1.13693	1.19139	1.15339	1.28244	1.32057	1.23628	1.30031	1.33451	1.36715	1.43808	1.48002	1.59823	1.61582	1.65592	1.76105	1.84168	1.97777	2.04377	2.14861	2.24022	2.28356	2.45666	2.43667	2.59035	2.76175	2.73515	2.80087	2.92387	2.88798	3.06572	3.25274	3.14692	3.2899	3.28961	3.37532	3.41134
	22	1	1.03574	1.0717	1.04931	1.05749	1.03316	1.07311	1.07663	1.13079	1.25222	1.21837	1.20837	1.24574	1.24858	1.27488	1.29527	1.3464	1.34067	1.39983	1.47078	1.51334	1.54392	1.53426	1.5946	1.61222	1.67164	1.63973	1.66126	1.6638	1.76355	1.75965	1.76931	1.80831	1.87061	1.86872	1.86281	1.87607	1.86345	1.86193	1.90533	1.89282	1.87944	1.9048	1.93182	1.89252	1.91878	1.91977	1.96275
	23	1	0.984931	1.072	0.961227	1.01551	1.00908	1.06706	0.989778	1.00361	1.0319	1.05578	1.08759	1.08178	1.1365	1.13809	1.11306	1.19131	1.19299	1.23943	1.26569	1.42695	1.39963	1.48678	1.4711	1.55182	1.61112	1.70303	1.75687	1.80922	1.87707	2.01877	2.10257	2.17765	2.28005	2.44061	2.57949	2.55578	2.62416	2.72797	2.83257	2.89778	2.97726	3.07931	3.05402	3.16452	3.15615	3.21026	3.32252
	24	1	0.964105	1.03309	1.08451	1.02247	0.986578	1.00351	1.03246	1.06274	1.06617	1.06508	1.05892	1.12345	1.07202	1.10917	1.14179	1.1634	1.19602	1.2284	1.22302	1.27117	1.26469	1.26953	1.23114	1.33141	1.43176	1.39266	1.49653	1.5041	1.54881	1.58377	1.63472	1.65829	1.7499	1.72985	1.80991	1.87647	1.87039	1.89489	1.96106	1.97667	2.0007	2.03012	2.14647	2.09973	2.11853	2.17831	2.2213
	25	1	0.921073	0.979047	0.968842	0.998263	0.960699	0.946151	0.951037	0.921073	0.960482	0.970579	0.957768	1.00152	1.02095	0.991206	1.02562	1.03832	1.07448	1.10965	1.08609	1.06568	1.13679	1.16589	1.1483	1.20606	1.20606	1.21344	1.26175	1.2535	1.27196	1.28281	1.31473	1.29562	1.24547	1.28292	1.29975	1.34991	1.3663	1.37021	1.30963	1.47226	1.40376	1.4905	1.37021	1.40061	1.47454	1.46803	1.51145
	26	1	1.0381	0.981773	0.990407	0.96478	0.876936	0.999452	1.01891	0.962998	1.0444	1.05441	0.993011	1.0137	1.04659	1.07167	1.08935	1.21159	1.1972	1.25846	1.29478	1.37646	1.46307	1.43552	1.5346	1.59476	1.60669	1.66808	1.67576	1.76196	1.88598	1.98054	1.862	2.00726	1.99137	1.99589	2.13636	2.15431	2.09113	2.15308	2.22996	2.3818	2.35494	2.36111	2.47554	2.42538	2.37317	2.5516	2.65315
	time (s)→ cell number ↓	5	10	15	20	25	30	35	40	45	50	55	60	65	70	75	80	85	90	95	100	105	110	115	120	125	130	135	140	145	150	155	160	165	170	175	180	185	190	195	200	205	210	215	220	225	230	235	240
pH 7.0+glu+RO2959	1	1	0.975509	0.949254	0.946679	1.04082	1.0075	1.03354	0.761565	0.834669	0.809811	0.776715	0.715305	0.732588	0.767302	0.745164	0.815989	0.827168	0.829595	0.918953	0.954917	0.985806	1.08068	1.07296	1.08436	1.09384	1.10576	1.11194	1.08178	1.13878	1.22917	1.21578	1.16048	1.31661	1.29095	1.3197	1.29499	1.3186	1.29624	1.3453	1.32404	1.41281	1.4551	1.47834	1.3753	1.48562	1.44488	1.48018	1.53357
	2	1	1.00285	0.999867	1.03115	1.05595	1.06993	0.959167	0.830638	0.818441	0.731407	0.800742	0.778139	0.781519	0.790799	0.909585	0.829312	1.00126	0.991118	1.07086	1.1968	1.23525	1.34602	1.38141	1.39845	1.48283	1.47627	1.57471	1.59287	1.6276	1.72213	1.77416	1.92317	1.95638	1.96281	2.0171	2.12038	2.21053	2.30744	2.40468	2.48913	2.4178	2.60719	2.63708	2.63204	2.6215	2.6109	2.674	2.70609
	3	1	0.989407	1.04723	1.01103	1.04493	1.1145	1.08095	0.992232	0.902013	0.904661	0.824947	0.853284	0.871116	0.836688	0.840395	0.962482	0.970957	1.02534	1.01103	1.0482	1.18882	1.29732	1.31312	1.38206	1.42073	1.47484	1.52454	1.45321	1.51501	1.53928	1.61291	1.57742	1.71151	1.59234	1.70471	1.75009	1.72802	1.8464	1.76359	1.87482	1.93882	1.9759	2.00821	1.89963	2.00591	2.0151	2.0399	2.18132
	4	1	0.968007	0.916765	1.04259	1.07399	1.08512	1.12609	0.995914	1.02038	0.894343	0.955748	0.945209	1.00742	1.06791	1.12534	1.1041	1.14055	1.22191	1.28256	1.31939	1.24599	1.49548	1.45516	1.53307	1.5799	1.57006	1.61399	1.6369	1.68411	1.74449	1.92289	1.89945	2.06183	2.13303	2.27938	2.31014	2.40859	2.55253	2.73099	2.74917	2.80433	2.86794	2.90741	3.0571	3.02758	3.12329	3.24535	3.28562
	5	1	0.996309	1.00538	1.02416	1.05097	1.0645	0.95078	0.827926	0.81439	0.729681	0.796775	0.77223	0.77767	0.786348	0.90577	0.825724	0.991192	0.984327	1.06399	1.18814	1.23392	1.33754	1.37783	1.40224	1.47646	1.48358	1.58027	1.58675	1.61479	1.70831	1.77489	1.91128	1.94774	1.94864	1.99424	2.09656	2.19105	2.2812	2.38618	2.46985	2.38488	2.55366	2.60553	2.59938	2.59407	2.57749	2.64879	2.68571
	6	1	0.999459	0.968458	0.971241	1.05999	1.03664	1.05845	0.784461	0.842984	0.832393	0.797526	0.754619	0.76954	0.795129	0.772169	0.867182	0.872903	0.884113	0.968612	0.989177	1.04206	1.1145	1.12717	1.12648	1.12787	1.13746	1.14666	1.10986	1.17186	1.27236	1.23572	1.18407	1.3339	1.30019	1.34016	1.32192	1.3315	1.31852	1.35794	1.32184	1.43054	1.44461	1.49068	1.36111	1.4879	1.45914	1.47978	1.53877
	7	1	0.984076	0.97346	0.945235	0.961328	1.01533	1.06403	0.895947	0.854411	0.881119	0.803438	0.8336	0.854242	0.793411	0.905384	0.866712	0.925436	0.944477	0.982223	0.972365	1.04204	1.11568	1.0765	1.14171	1.20777	1.2488	1.19412	1.3071	1.33558	1.33727	1.40458	1.48917	1.50754	1.62718	1.60224	1.63215	1.65288	1.81439	1.85171	1.87236	1.81304	1.88171	1.91954	2.08467	1.99975	2.05123	2.10329	2.05712
	8	1	0.986364	0.973801	1.04236	1.03302	1.10732	0.987896	0.845948	0.852153	0.74751	0.834533	0.799602	0.829248	0.836219	0.969894	0.858741	1.02857	1.055	1.129	1.24743	1.33032	1.47181	1.48828	1.53034	1.60104	1.62448	1.72966	1.74138	1.80895	1.88923	1.87766	2.10732	2.11537	2.12693	2.21411	2.35062	2.48184	2.54435	2.67022	2.77057	2.69534	2.91688	2.90601	2.944	2.92332	2.94607	2.97641	3.02712
	9	1	0.976935	1.0009	0.953074	0.978671	0.943401	1.00275	1.03731	1.10333	1.23779	1.35536	1.4696	1.62586	1.84462	2.02115	2.15871	2.34461	2.44019	2.56154	2.57587	2.65981	2.73995	2.72427	2.75617	2.76824	2.78097	2.76221	2.82267	2.84331	2.84973	2.83444	2.81653	2.88337	2.87642	2.87736	2.87198	2.89803	2.8899	2.90152	2.94018	2.92629	2.91336	2.90891	2.96891	2.94539	2.91725	2.9312	2.9671
	10	1	1.01943	1.02364	0.95675	0.934991	0.965752	0.980148	0.984858	0.949179	0.939521	0.934693	0.940058	0.964917	0.996036	1.0254	1.06543	1.08689	1.09643	1.09762	1.16892	1.1699	1.18862	1.23801	1.27065	1.28734	1.33986	1.33962	1.39572	1.42806	1.48887	1.47089	1.49396	1.52669	1.58807	1.59742	1.61728	1.66673	1.66226	1.71242	1.76715	1.77227	1.81454	1.8445	1.86667	1.88754	1.95553	1.93258	2.00101
	11	1	0.986878	1.03085	0.981327	0.991138	1.02125	1.02147	1.04158	1.05285	1.08645	1.12467	1.20175	1.27744	1.35937	1.46288	1.50744	1.59547	1.68835	1.71781	1.83511	1.89105	1.91026	2.03104	2.04643	2.14768	2.22101	2.2428	2.35255	2.3498	2.48309	2.54676	2.61573	2.66198	2.76986	2.87197	2.88163	2.93419	3.01281	3.10162	3.15411	3.23328	3.2224	3.37322	3.40803	3.44251	3.49008	3.54252	3.56278
	12	1	1.01287	1.01767	0.956176	0.935638	0.965693	0.976309	0.982673	0.946399	0.931733	0.932253	0.935291	0.960775	0.989673	1.01935	1.05947	1.07712	1.09025	1.09514	1.17009	1.17226	1.18956	1.23315	1.26919	1.28687	1.33046	1.34732	1.39508	1.41819	1.4764	1.46428	1.48577	1.51455	1.57749	1.58461	1.61232	1.65256	1.65108	1.69905	1.74704	1.75505	1.79627	1.83037	1.84432	1.86847	1.93338	1.91195	1.97862
	13	1	1.01565	0.992196	0.992028	0.978656	0.983696	1.00236	1.02381	1.03942	1.07034	1.08715	1.1631	1.17331	1.24816	1.28159	1.35159	1.37133	1.43942	1.47535	1.55474	1.55867	1.65649	1.64267	1.70063	1.73231	1.74528	1.80461	1.82439	1.87105	1.85331	1.92017	1.98372	1.95613	1.96066	2.06216	2.08525	2.11069	2.13796	2.18811	2.21414	2.27589	2.2977	2.32021	2.36306	2.37561	2.40976	2.46726	2.4326
	14	1	1.01841	0.988912	0.986529	0.978364	0.981396	0.998332	1.01024	1.02436	1.05542	1.07337	1.13672	1.14766	1.21722	1.25129	1.33385	1.33192	1.4001	1.43176	1.51395	1.52462	1.61151	1.6064	1.66163	1.68586	1.70349	1.75651	1.78676	1.82596	1.80952	1.88836	1.94293	1.91881	1.91757	2.02573	2.05633	2.0742	2.0878	2.16321	2.17835	2.24858	2.25839	2.29036	2.33686	2.3505	2.38082	2.44573	2.40765
	15	1	1.03627	1.03826	0.97275	0.951396	0.990917	1.06015	0.965953	0.966855	0.949832	1.00908	1.05739	1.13432	1.12091	1.11315	1.21138	1.19231	1.25547	1.32243	1.38426	1.46313	1.47883	1.54042	1.64178	1.67511	1.73424	1.78002	1.89232	1.91386	2.02761	2.11844	2.2115	2.25451	2.34408	2.41248	2.49615	2.60467	2.67926	2.76191	2.80618	2.944	2.98105	3.08758	3.18666	3.21625	3.335	3.32158	3.4763
	16	1	1.00071	1.01118	1.01688	1.01914	1.02217	1.02288	1.02664	1.04291	1.04315	1.04678	1.05254	1.10348	1.10657	1.1197	1.13831	1.16689	1.17486	1.17712	1.18651	1.27334	1.27851	1.34478	1.37629	1.38746	1.40107	1.41527	1.41854	1.44678	1.53712	1.5477	1.58264	1.61183	1.65777	1.71097	1.71632	1.71834	1.77646	1.81088	1.8762	1.91762	1.96505	1.97973	2.02639	2.05676	2.07007	2.10053	2.10942
	17	1	1.00569	1.00816	1.01277	1.01607	1.02743	1.03552	1.03626	1.03932	1.04345	1.04573	1.05173	1.05922	1.16549	1.19374	1.20558	1.2494	1.28099	1.29906	1.35969	1.39841	1.42359	1.43802	1.44134	1.47579	1.51486	1.56246	1.59644	1.63773	1.68401	1.70061	1.73847	1.74595	1.78974	1.82276	1.83116	1.83883	1.86226	1.88312	1.90746	1.93275	1.95726	1.98124	2.02673	2.04819	2.06138	2.06929	2.07031
	18	1	1.00274	1.00309	1.0056	1.00677	1.0089	1.0126	1.01471	1.01605	1.01663	1.01885	1.02236	1.02253	1.02335	1.02901	1.07775	1.09001	1.09713	1.1391	1.16047	1.20495	1.23204	1.24499	1.25871	1.259	1.29374	1.32631	1.35334	1.3827	1.42776	1.46874	1.49501	1.5134	1.58794	1.64188	1.67474	1.68134	1.72016	1.77707	1.83404	1.84268	1.92686	1.95739	1.98237	1.99761	2.01609	2.03969	2.05942
	19	1	1.00497	1.01103	1.0125	1.01522	1.01802	1.02144	1.02307	1.02501	1.03371	1.04163	1.04287	1.04411	1.04706	1.04807	1.05499	1.05949	1.06236	1.06664	1.06889	1.07339	1.09685	1.11098	1.11448	1.11572	1.12053	1.16294	1.16605	1.17272	1.17505	1.20193	1.21264	1.21459	1.30646	1.30848	1.37543	1.37659	1.42754	1.43531	1.43632	1.44175	1.45309	1.45744	1.47569	1.48486	1.52516	1.57409	1.59063
	20	1	0.974925	1.04046	0.906473	0.912731	0.969985	1.0064	0.979206	1.03161	1.02042	1.04385	1.03223	1.03199	1.04262	1.06078	1.12566	1.21288	1.19872	1.25367	1.27381	1.35552	1.35237	1.39217	1.43964	1.45291	1.52051	1.53298	1.58868	1.56139	1.59771	1.6457	1.69289	1.72441	1.75339	1.79286	1.84851	1.9267	1.93334	2.03458	2.05603	2.16734	2.29427	2.47789	2.53895	2.70488	2.86667	2.95789	3.01482
	21	1	1.0234	1.0309	0.926634	0.939551	0.976841	1.03219	1.05913	1.04489	1.04951	1.13781	1.15635	1.23617	1.24478	1.29607	1.33436	1.42092	1.55814	1.69838	1.77338	1.89688	2.04528	2.11073	2.25871	2.38311	2.57071	2.61987	2.70612	2.75584	2.86681	2.92761	3.04177	3.12784	3.19951	3.32009	3.45405	3.57588	3.56824	3.68893	3.78737	3.93639	3.96684	3.97545	4.08805	4.11704	4.22208	4.29586	4.32398
	22	1	1.01836	1.01478	0.880223	0.891972	0.927648	0.975537	1.01843	1.05432	1.07167	1.19177	1.12796	1.14749	1.19138	1.25398	1.44672	1.53146	1.66027	1.86508	2.07417	2.30826	2.46607	2.69356	2.90144	3.06764	3.12781	3.29623	3.23113	3.26912	3.29862	3.26741	3.37612	3.36801	3.41633	3.51182	3.54582	3.52325	3.5336	3.54285	3.62253	3.60628	3.57553	3.64799	3.70477	3.72677	3.70806	3.71595	3.70031
	23	1	1.03322	0.996346	0.884878	0.843081	0.897623	0.953813	0.917831	0.939287	0.931533	0.903059	0.917296	0.924359	0.941982	0.944522	0.976049	0.987813	1.00686	1.03289	1.04316	1.04135	1.10953	1.11332	1.1477	1.17445	1.1878	1.22786	1.26921	1.2896	1.30156	1.35178	1.40334	1.36891	1.45919	1.51113	1.5331	1.58713	1.57416	1.60865	1.65967	1.72119	1.75764	1.75171	1.84446	1.83907	1.89123	1.90509	1.96141
	24	1	0.978853	0.931837	0.883076	0.875218	0.886762	0.900343	0.950656	0.943866	0.899146	0.958999	0.939501	0.959387	0.906648	0.978141	0.964593	0.971351	1.01041	1.02338	1.06047	1.083	1.0832	1.1252	1.16252	1.22127	1.20365	1.29412	1.38848	1.37166	1.38974	1.42618	1.49069	1.52868	1.62365	1.67037	1.70811	1.79629	1.8563	1.8865	1.96941	1.98978	2.06102	2.11288	2.20604	2.29509	2.33318	2.38974	2.48677
	25	1	1.03705	0.993885	0.88148	0.865903	0.914564	0.93102	0.922631	0.921623	0.942606	0.932222	0.938637	0.923897	0.955158	0.977836	0.980089	1.03403	1.04834	1.03304	1.05265	1.1044	1.10702	1.13886	1.15566	1.2164	1.25309	1.28525	1.33417	1.35438	1.39725	1.46271	1.45097	1.48829	1.54225	1.5884	1.64508	1.69329	1.72043	1.75513	1.79722	1.83331	1.89268	1.94312	2.02137	2.05853	2.1035	2.11455	2.21089
	26	1	0.941674	0.980769	0.825919	0.854977	0.894759	0.890744	0.858569	0.865015	0.904691	0.857196	0.814455	0.846946	0.854765	0.871355	0.906593	0.923922	0.964708	0.910027	0.998415	1.00724	1.01131	1.09536	1.12299	1.11142	1.12711	1.14914	1.17862	1.24245	1.27758	1.28989	1.39302	1.39798	1.54094	1.52562	1.5895	1.60894	1.67889	1.74535	1.76041	1.78302	1.92218	1.89011	1.88937	2.06113	2.03899	2.15311	2.21154
	time (s)→ cell number ↓	5	10	15	20	25	30	35	40	45	50	55	60	65	70	75	80	85	90	95	100	105	110	115	120	125	130	135	140	145	150	155	160	165	170	175	180	185	190	195	200	205	210	215	220	225	230	235	240
pH 7.0+glu+PcTX-1	1	1	1.00333	1.01016	1.00812	1.01974	1.0245	1.03516	1.03576	1.04124	1.04443	1.0461	1.04604	1.05845	1.04953	1.0613	1.06277	1.06622	1.07196	1.07207	1.08598	1.09464	1.09128	1.103	1.11065	1.10351	1.11375	1.11339	1.12342	1.12664	1.13928	1.1419	1.14451	1.14048	1.1495	1.15268	1.15949	1.15636	1.16756	1.16762	1.1705	1.16204	1.17426	1.16811	1.1725	1.16774	1.16881	1.17086	1.18486
	2	1	1.01124	1.01688	1.02287	1.0249	1.02787	1.02149	1.02594	1.02649	1.03173	1.03701	1.04611	1.04237	1.05421	1.0558	1.05142	1.05205	1.05791	1.05893	1.05502	1.07135	1.05758	1.07311	1.07007	1.07166	1.07465	1.07256	1.07838	1.07756	1.07858	1.07682	1.08367	1.08615	1.09433	1.09299	1.0993	1.09384	1.09769	1.09038	1.09292	1.0961	1.09815	1.10281	1.09874	1.10104	1.0954	1.10194	1.09752
	3	1	1.00189	1.01439	1.02046	1.0237	1.03706	1.04288	1.04578	1.03462	1.04593	1.05473	1.06683	1.05221	1.06012	1.06773	1.06761	1.0637	1.06611	1.07037	1.07169	1.08331	1.10737	1.09723	1.09677	1.09957	1.10023	1.09741	1.10586	1.09754	1.11292	1.10161	1.10939	1.1118	1.10759	1.11175	1.11119	1.11544	1.10797	1.11462	1.11807	1.11779	1.11679	1.12147	1.1162	1.12504	1.11571	1.12309	1.1282
	4	1	0.998428	1.01173	0.998972	0.996191	0.996494	0.98809	0.990992	0.991536	0.972493	0.979324	0.984342	1.00351	1.02352	1.03579	1.04413	1.02781	1.05804	1.04038	1.05242	1.06312	1.06112	1.06481	1.07539	1.09371	1.07617	1.08754	1.09582	1.1064	1.11118	1.11511	1.11154	1.12436	1.14612	1.15156	1.13887	1.13252	1.13687	1.12774	1.12919	1.12526	1.13343	1.13742	1.1379	1.12315	1.13639	1.12974	1.13064
	5	1	1.01406	1.01467	0.995363	0.994242	0.990726	1.00015	0.994904	0.980841	0.974268	0.971159	0.970854	0.958522	0.968306	0.992051	0.990726	0.993223	0.989503	1.00372	1.01631	1.01569	1.02752	1.05656	1.04122	1.06196	1.06548	1.07868	1.09325	1.09676	1.10273	1.1172	1.11934	1.13014	1.13208	1.13768	1.15093	1.15414	1.17029	1.16469	1.1627	1.16729	1.16754	1.18278	1.1892	1.19684	1.1891	1.18787	1.18772
	6	1	1.00428	0.984091	0.989093	0.987668	0.995346	0.983131	0.985108	0.986301	0.990635	0.977314	0.973358	0.970508	0.983858	0.994707	1.00945	1.00244	1.01684	1.02708	1.03796	1.04092	1.06172	1.06489	1.07809	1.08347	1.08961	1.0931	1.09947	1.0965	1.10028	1.09796	1.10712	1.12367	1.12091	1.1244	1.14129	1.14098	1.13533	1.13603	1.14327	1.15287	1.14511	1.15697	1.16192	1.16605	1.17323	1.15808	1.15878
	7	1	1.00028	1.00193	1.00707	1.00396	1.00533	1.01352	1.02389	1.03209	1.02865	1.00834	1.01235	1.02719	1.03261	1.03176	1.04505	1.0311	1.04019	1.05268	1.05909	1.04241	1.05584	1.06441	1.05744	1.06597	1.06145	1.07275	1.07662	1.08029	1.07992	1.07869	1.08802	1.07841	1.08501	1.06196	1.09429	1.10202	1.0859	1.07902	1.06738	1.04773	1.07351	1.06116	1.06654	1.0679	1.06767	1.06654	1.0777
	8	1	1	1.00637	1.00637	1.00725	1.0095	1.0095	1.01348	1.01608	1.01622	1.0167	1.0167	1.01743	1.0313	1.0511	1.05976	1.07214	1.08046	1.10728	1.10782	1.1176	1.14293	1.14296	1.1493	1.1493	1.16061	1.16061	1.1636	1.16493	1.16493	1.17079	1.17079	1.17316	1.17395	1.17395	1.17432	1.17469	1.17469	1.17511	1.17799	1.17799	1.17827	1.17827	1.17872	1.17872	1.1799	1.1799	1.18176
	9	1	1.00594	1.02249	1.00586	1.01125	1.02718	1.00469	1.01195	1.00976	1.01211	1.00828	0.994298	1.01484	1.03648	1.0289	1.03038	1.0339	1.05186	1.0785	1.07514	1.0849	1.08506	1.10044	1.13184	1.14575	1.1288	1.17035	1.14208	1.15051	1.16262	1.17363	1.17988	1.20253	1.22073	1.2073	1.21839	1.20761	1.21159	1.21222	1.24229	1.21729	1.24229	1.25064	1.23049	1.23526	1.25533	1.23877	1.2326
	10	1	0.990782	0.993915	0.99161	0.979944	0.992402	0.987217	0.982572	0.984697	0.995787	0.975227	0.979944	0.997119	0.993375	0.984841	0.976271	0.984913	1.00504	1.01984	1.03079	1.0364	1.05797	1.07918	1.08689	1.10813	1.10763	1.12869	1.13359	1.1486	1.14205	1.14259	1.15364	1.15962	1.17269	1.18025	1.2042	1.22307	1.2051	1.22386	1.20128	1.20175	1.21108	1.22897	1.23869	1.237	1.23596	1.25094	1.25799
	11	1	1.00255	0.99006	0.998701	0.991708	0.98047	0.984266	0.982567	0.974675	0.974076	0.973576	0.960889	0.964835	0.976873	0.973477	0.98027	0.976074	0.986364	0.995155	0.996004	1.00544	1.04111	1.03981	1.04266	1.05465	1.06174	1.06753	1.08162	1.07837	1.10619	1.09675	1.0989	1.11094	1.12892	1.13766	1.1459	1.14411	1.1463	1.15624	1.15979	1.16504	1.16883	1.16144	1.16084	1.19495	1.18991	1.1996	1.19166
	12	1	0.994448	0.997383	0.997247	0.988919	0.985552	0.994562	0.996064	0.986963	0.97768	0.992787	0.985006	0.973698	0.985507	0.999431	0.986212	0.997019	0.99058	1.00269	0.996337	1.00052	1.01754	1.0198	1.01761	1.02293	1.01684	1.03138	1.0279	1.04815	1.04419	1.03324	1.03818	1.03472	1.04994	1.02839	1.05802	1.05208	1.05031	1.03886	1.04978	1.04637	1.04205	1.04637	1.06509	1.06177	1.0737	1.06851	1.06505
	13	1	0.994883	0.999362	1.00101	0.994679	0.982404	0.99265	0.98872	0.995292	0.990532	0.974799	0.971558	0.974072	0.977083	0.988006	0.98479	1.00366	1.00398	1.01488	1.02428	1.03763	1.04195	1.06097	1.06932	1.07711	1.08437	1.09668	1.10291	1.115	1.11446	1.12827	1.12737	1.13157	1.13805	1.13772	1.16967	1.17406	1.17124	1.16971	1.16742	1.18226	1.18799	1.19736	1.21486	1.22447	1.21411	1.22904	1.2249
	14	1	1.0032	1.00325	1.00176	1.00137	0.99392	0.997231	0.997657	0.994888	0.996979	0.985012	0.997231	0.996747	1.00662	1.00808	1.00137	0.990183	0.998858	0.999458	1.00023	1.02078	1.01406	1.00602	1.01406	1.01508	1.01652	1.02169	1.0153	1.02153	1.03358	1.03712	1.02262	1.03716	1.03766	1.04996	1.04417	1.0316	1.02877	1.04134	1.03483	1.04475	1.0275	1.03472	1.02965	1.03706	1.033	1.03383	1.02161
	15	1	0.995821	0.99118	0.988145	0.993802	0.985221	0.997108	0.995264	0.999714	0.99876	1.00477	1.00118	1.00499	1.00685	1.02058	1.03021	1.02414	1.03108	1.0338	1.0349	1.03223	1.03712	1.05467	1.05597	1.0663	1.06895	1.06889	1.08105	1.08975	1.09353	1.0976	1.09829	1.1025	1.10925	1.10418	1.10687	1.11197	1.10966	1.12518	1.11888	1.1264	1.1243	1.11702	1.12691	1.13401	1.13757	1.13023	1.13358
	16	1	0.991117	0.999536	0.996981	0.974192	0.980753	0.977908	0.97936	0.978431	0.958661	0.95451	0.946701	0.956861	0.950591	0.938543	0.950852	0.956687	0.967806	0.978373	0.98804	0.992626	0.990014	1.00566	1.01452	1.02679	1.02717	1.04006	1.04926	1.05838	1.06584	1.08364	1.09655	1.10695	1.09966	1.13255	1.13836	1.16027	1.16425	1.18243	1.19758	1.19549	1.20431	1.21534	1.23236	1.22902	1.24185	1.23384	1.25608
	17	1	0.994551	0.994649	0.989856	0.987643	0.983045	0.993213	0.992703	0.982535	0.971151	0.983435	0.975675	0.967477	0.976186	0.98757	0.975651	0.983897	0.977913	0.98954	0.981124	0.988324	0.998297	1.00331	0.999805	1.00423	1.00457	1.02075	1.01518	1.03033	1.02883	1.01656	1.02413	1.01637	1.03128	1.01155	1.03804	1.03172	1.0335	1.02116	1.03048	1.02822	1.0236	1.02418	1.04135	1.03714	1.05099	1.04286	1.03977
	18	1	0.995214	0.990819	0.997737	0.976808	0.995779	0.985902	0.985032	0.986076	0.993386	0.975546	0.977374	1.0027	0.984379	0.974545	0.962623	0.971673	0.992472	1.01575	1.01623	1.02467	1.05361	1.07197	1.08072	1.10735	1.10626	1.13032	1.14181	1.16239	1.15812	1.16513	1.18018	1.18676	1.20024	1.20912	1.23357	1.25189	1.2388	1.26247	1.23601	1.23697	1.2525	1.27495	1.28444	1.29584	1.28357	1.29697	1.31085
	19	1	1.00808	1.02314	1.01016	1.01379	1.02514	1.0046	1.0135	1.01187	1.01305	1.01105	0.993919	1.01609	1.04138	1.03256	1.03649	1.04413	1.06141	1.08588	1.08543	1.09841	1.09537	1.11288	1.14224	1.15752	1.13868	1.17532	1.15084	1.15678	1.16864	1.17599	1.18518	1.21707	1.22708	1.21292	1.22538	1.21885	1.2259	1.21856	1.25126	1.2282	1.25274	1.2586	1.23873	1.24333	1.2652	1.25222	1.24822
	20	1	0.994166	0.99743	1.00085	0.992527	0.979275	0.990721	0.984846	0.992291	0.989124	0.9714	0.967927	0.969747	0.972066	0.982095	0.976664	0.993833	0.994749	1.00681	1.01683	1.02943	1.03391	1.05146	1.0624	1.06892	1.07736	1.09407	1.09603	1.10769	1.1058	1.12067	1.12031	1.12447	1.13033	1.1302	1.16102	1.16413	1.1635	1.16003	1.16156	1.1742	1.18146	1.19074	1.20913	1.21863	1.20915	1.22077	1.21518
	time (s)→ cell number ↓	5	10	15	20	25	30	35	40	45	50	55	60	65	70	75	80	85	90	95	100	105	110	115	120	125	130	135	140	145	150	155	160	165	170	175	180	185	190	195	200	205	210	215	220	225	230	235	240
pH 7.0+glu (0 Ca2+)	1	1	1.01983	1.01142	1.00895	0.999303	1.03218	1.03666	1.00323	1.00321	1.01922	1.03917	1.02175	1.04825	1.01366	1.00082	1.00646	1.01791	1.02511	1.00971	1.04246	1.00129	1.02511	1.04023	1.01373	1.02861	1.01943	1.02783	0.999071	1.02772	1.05034	1.00737	1.00631	1.02608	1.00351	0.992039	0.989653	1.01829	1.02409	1.00659	0.989843	1.01252	1.00938	1.03691	1.00118	0.990456	0.992546	0.998353	0.986845
	2	1	0.998051	1.02731	1.04823	1.05449	1.0368	1.03098	1.00126	1.01534	0.999539	1.06086	1.03414	1.04707	1.02287	1.02486	1.08813	1.06671	0.984176	1.0049	0.997192	0.998428	0.997841	0.95999	0.968352	0.95999	0.971161	1.00717	0.966089	0.994677	0.976568	0.994383	0.973529	1.00115	0.995578	1.00367	1.05372	1.01597	1.02966	1.00874	0.963553	1.0201	1.00442	1.01989	1.0005	1.0131	0.980844	0.994488	0.973906
	3	1	1.0243	1.0087	1.04976	1.01858	1.00893	1.00209	1.00919	1.00581	1.00939	1.03644	1.04427	1.02905	1.04733	1.03764	0.995798	1.02976	1.00604	0.971457	0.987003	0.988863	0.95738	0.972789	0.964177	0.967484	0.970768	0.964775	0.979815	0.947874	0.966267	0.974993	0.9456	0.95908	0.96032	0.98822	0.949596	0.990792	0.975797	0.941467	0.958069	0.95536	0.96443	0.943625	0.952191	0.933177	0.940732	0.918871	0.91832
	4	1	1.03041	0.995011	1.0167	0.988057	1.00177	0.984679	0.947201	0.947908	0.957494	0.980947	1.0042	0.991161	0.964093	0.930976	0.972147	0.944058	0.945197	0.948222	0.9824	0.927441	0.929366	0.896484	0.94614	0.911412	0.925869	0.949754	0.969751	0.92748	0.89888	0.923826	0.905912	0.906148	0.926458	0.897663	0.878963	0.913573	0.907641	0.887645	0.85826	0.907523	0.886977	0.865056	0.869142	0.858535	0.85881	0.894088	0.844588
	5	1	0.970408	1.01252	0.995755	0.981446	0.972829	1.00151	0.979811	0.950407	0.960691	0.943457	0.972829	0.993302	0.93525	0.958426	0.935124	0.941319	0.94091	0.913865	0.934998	0.936602	0.938017	0.917607	0.884147	0.934904	0.964873	0.914243	0.903047	0.930721	0.947608	0.939306	0.88833	0.906569	0.889493	0.892449	0.921381	0.923237	0.910375	0.893613	0.90679	0.907481	0.880342	0.896129	0.885342	0.883204	0.8905	0.894808	0.861222
	6	1	0.969624	0.996554	0.986565	0.983469	0.985396	0.979263	1.00917	0.937555	0.944097	0.91857	0.928442	0.94731	0.880834	0.919972	0.887201	0.862141	0.863602	0.901162	0.904142	0.918687	0.900695	0.895496	0.849874	0.874584	0.901863	0.865588	0.878906	0.887435	0.885916	0.869852	0.8504	0.830364	0.835913	0.863952	0.855482	0.836556	0.899176	0.818623	0.824406	0.808342	0.858403	0.821076	0.801682	0.845902	0.801215	0.799871	0.804486
	7	1	0.994463	0.991816	0.997434	0.990803	0.998947	0.993896	1.01615	0.95947	0.960388	0.988696	0.988953	0.962158	0.959024	0.996056	0.96756	0.964575	0.963711	0.958646	0.944573	0.947869	0.957296	0.942251	0.921952	0.931568	0.930244	0.929636	0.913349	0.908433	0.916968	0.903611	0.914821	0.897034	0.908527	0.898412	0.895062	0.896008	0.889809	0.905678	0.884825	0.86327	0.885244	0.878018	0.866971	0.891132	0.884717	0.875587	0.878802
	8	1	1.01774	1.01855	1.02084	1.01749	1.01742	1.02683	1.02312	1.00121	0.995542	0.98739	0.98739	0.985433	0.993169	0.997961	0.978578	0.96695	0.964893	0.980974	0.963316	0.976843	0.980717	0.969591	0.963742	0.962205	0.952529	0.938891	0.926871	0.94457	0.943758	0.930599	0.927111	0.92967	0.931774	0.913426	0.930693	0.921933	0.922366	0.911509	0.934853	0.931575	0.948193	0.938604	0.953312	0.967301	0.968107	0.972998	0.964432
	9	1	1.00201	1.00447	1.00008	0.993791	0.989988	0.982891	0.989019	0.977881	0.969703	0.95039	0.962493	0.966005	0.966429	0.956954	0.943289	0.940758	0.940172	0.936898	0.92838	0.919939	0.925829	0.921352	0.912656	0.903811	0.901635	0.893166	0.882964	0.883029	0.88026	0.880369	0.875682	0.884345	0.86917	0.872444	0.875605	0.863898	0.859215	0.870466	0.876231	0.878237	0.886844	0.886186	0.899964	0.894131	0.897917	0.898571	0.895491
	10	1	0.988748	0.971611	0.989499	0.985198	1.00983	1.00775	1.01906	0.999117	0.956398	1.00187	1.01868	1.01457	1.03755	1.04266	1.03961	1.04558	1.04475	1.0306	1.05109	1.05201	1.04725	1.06412	1.05392	1.08236	1.10818	1.09528	1.11017	1.0751	1.08932	1.08676	1.09174	1.10111	1.08096	1.11093	1.10201	1.09186	1.10908	1.10143	1.06151	1.04994	1.03253	0.999143	0.994282	0.984472	0.96821	0.967134	0.954745
	11	1	1.00247	1.00205	1.01291	1.02235	1.01002	1.01807	1.03564	0.981346	0.987164	0.98766	0.997231	1.02093	1.00835	0.992504	0.992279	1.02494	0.997646	0.990159	0.993776	0.991286	1.00236	0.980191	0.991728	0.998872	0.996202	0.976042	0.974093	0.98527	0.989861	0.981174	0.977747	0.985883	0.967509	0.987931	0.983998	0.973633	0.977864	0.972578	0.949378	0.968537	0.954267	0.944209	0.94972	0.935306	0.935549	0.9325	0.93011
	12	1	0.959553	0.960567	0.930612	0.942903	0.942345	0.951291	0.997162	0.93127	0.919663	0.948149	0.953496	0.966902	0.946983	0.964596	0.951697	0.967663	0.962417	0.967105	0.969994	0.9741	0.977749	0.951291	0.987253	0.955118	0.972452	0.988494	0.958058	0.972224	0.96855	0.980942	0.970172	0.976558	0.944018	0.959984	0.938316	0.950252	0.940242	0.952026	0.940115	0.951266	0.938569	0.91865	0.900175	0.889582	0.866951	0.891786	0.878887
	13	1	1.00519	1.00843	1.01585	1.02784	1.01403	1.02278	1.03928	0.986734	0.991593	0.994204	1.00058	1.02003	1.01288	0.993558	0.998107	1.02379	1	0.99576	0.998189	0.997407	1.00358	0.977671	0.988617	0.996497	0.995651	0.977125	0.97112	0.986588	0.990264	0.979209	0.981839	0.984314	0.970183	0.986015	0.984477	0.973777	0.973586	0.97092	0.949256	0.967199	0.957672	0.947718	0.945425	0.938865	0.940111	0.935471	0.93073
	14	1	0.995406	1.01885	1.00622	1.00965	0.996959	0.987033	0.988016	0.985249	0.976096	0.976913	0.977758	0.98798	0.988796	0.955183	0.954223	0.959958	0.942946	0.937449	0.967247	0.953457	0.937875	0.92743	0.93815	0.924648	0.909926	0.908214	0.906654	0.899026	0.909493	0.901438	0.899365	0.893073	0.907954	0.900665	0.902609	0.887092	0.903837	0.886182	0.89571	0.915922	0.91858	0.940375	0.952727	0.941993	0.963419	0.992299	0.967161
	15	1	0.986541	1.01498	1.00847	1.00928	0.999984	0.997641	1.00663	0.992778	0.973298	0.984024	0.96854	0.985042	0.979987	0.954816	0.971428	0.960837	0.972679	0.953863	0.951928	0.954197	0.961371	0.953207	0.952001	0.944343	0.935785	0.930403	0.931959	0.94497	0.939919	0.927389	0.94207	0.94594	0.935956	0.946938	0.937508	0.930908	0.93952	0.932004	0.938416	0.949439	0.95405	0.964043	0.967713	0.984068	0.988855	0.984883	0.978129
	16	1	1.00619	0.992695	0.961017	0.978866	0.988605	1.00241	1.0021	0.973405	0.949978	0.98253	1.03875	1.01017	1.03754	1.01938	0.958488	1.01837	0.940711	0.922957	0.96818	0.951183	0.943666	0.921609	0.97766	0.967353	0.928772	0.951821	0.908111	0.909198	0.902603	0.908726	0.868585	0.849791	0.857356	0.898631	0.893738	0.880097	0.848396	0.951112	0.862155	0.916669	0.844921	0.880759	0.876008	0.859767	0.859365	0.844472	0.892674
	17	1	1.01176	1.01442	1.0238	1.03472	1.04246	1.01782	1.05507	1.04373	1.01859	1.03604	1.02496	1.03492	1.04477	1.02653	1.04386	1.01622	1.01369	1.00651	1.05006	1.06024	1.0485	1.04663	1.03156	1.03496	1.03393	1.00778	1.01518	1.03729	1.01349	1.02853	1.0216	1.04277	1.02897	1.03738	1.02259	1.02907	1.02763	1.03707	1.04116	1.03455	1.03725	1.03057	1.01171	1.02187	1.01299	1.02147	1.00459
	18	1	1.05513	0.99677	1.03553	1.00856	1.07102	0.981781	0.979459	1.02308	0.957683	1.02925	0.989947	0.971148	0.966756	0.95899	0.964942	0.946723	0.955324	0.962401	0.957248	0.920556	0.967591	0.948247	0.978225	0.966792	0.956268	0.940807	0.962292	0.924149	0.947775	0.935037	0.945888	0.944001	0.937033	0.939464	0.919068	0.902192	0.890433	0.882122	1.02726	0.972273	0.950679	0.939864	1.01894	0.931262	0.961022	0.90564	0.942803
	19	1	0.964376	1.01397	0.990347	0.947598	0.994668	0.997196	0.97196	1.01503	0.972972	0.935141	0.943645	0.983682	1.01802	0.990071	0.962721	1.01806	0.987221	0.970719	0.988876	1.35532	1.04955	1.0137	1.00814	1.14792	0.986256	0.982211	1.06785	1.02487	1.24698	1.0422	0.99692	0.973845	0.963824	0.990163	0.982717	0.949299	1.16598	1.00611	1.01659	0.959917	1.32337	1.09474	0.977982	0.948839	1.03204	1.02376	0.987589
	20	1	1.03693	1.0153	1.00866	0.979763	1.01736	0.962955	0.968705	0.982933	0.96782	0.987836	1.01629	0.969995	1.00361	1.00962	0.965572	0.970327	0.985403	0.975893	0.969258	0.978842	0.970438	1.01087	0.981422	1.00236	0.973571	0.988757	0.964908	1.02208	0.988315	1.00391	0.978621	1.00055	1.01839	0.990306	1.0157	0.979653	0.975561	0.945114	0.98109	1.01515	1.00365	0.994618	1.0174	0.98931	1.02418	1.01526	1.02569
	21	1	0.957182	0.951351	1.00966	0.941148	0.965685	0.939812	0.878044	0.876404	0.964106	0.908898	0.918555	0.988582	0.952384	0.991983	1.03043	0.954388	0.973945	0.993198	0.988643	1.00862	1.1157	1.01269	0.986456	0.981537	1.01883	1.0348	1.0416	0.998603	1.00164	1.01749	1.01433	0.99666	0.989979	0.963681	0.999089	1.01385	1.05053	1.01931	1.03085	0.933313	1.00115	0.990222	1.0577	1.00358	1.0031	1.00741	0.987489
	22	1	0.945536	0.929782	1.02196	0.92098	0.949487	0.922881	0.997649	0.905926	0.950088	0.884521	0.886372	0.908477	0.91928	0.950438	0.923981	0.924931	0.895674	0.954089	0.906727	0.907427	0.922331	0.942036	0.905926	0.83951	0.900125	0.953188	0.943336	0.891573	0.887272	1.11223	0.969942	0.913528	0.913578	0.914679	0.946837	0.91978	0.942736	0.884421	0.88007	0.946087	0.927582	0.939285	0.890423	0.872118	0.846862	0.897524	0.898225
	23	1	0.962149	0.962515	0.982255	0.960724	0.950712	0.976353	0.952829	0.9372	0.960847	0.912129	0.959137	0.995319	0.958405	0.957794	0.944648	0.964469	0.953643	0.948677	0.945706	0.982214	0.960195	0.970208	0.986528	1.00224	0.987464	0.975092	1.01404	1.00969	1.03329	1.0035	1.02633	1.00989	0.979324	0.976597	0.984412	1.01046	1.00415	1.01384	1.03187	0.975173	0.998209	1.02837	1.0044	0.976435	1.04505	1.00973	0.992633
	24	1	1.02748	0.959461	0.96616	0.978786	0.982135	0.985227	0.947093	0.977583	0.979387	0.994503	0.998712	0.979816	0.93816	0.985055	0.95405	0.933694	1.01761	0.937731	0.968479	0.955596	0.987976	0.982822	0.942283	0.949841	0.987289	1.02242	0.954307	0.953191	0.976381	0.93567	0.97681	0.986773	0.924933	0.975779	0.937817	0.921927	0.991755	0.93043	0.940479	0.929915	1.04269	0.982479	0.941252	0.949326	0.891351	0.909474	0.954909
	25	1	1.01316	0.9853	1.00338	0.957999	0.999625	0.957699	0.995425	0.997487	0.962162	0.957624	0.975624	0.986987	0.973749	0.962724	1.00323	0.943636	0.967974	0.961524	0.951586	0.989462	0.970112	0.938311	0.947986	0.958486	0.955786	0.946449	0.954174	0.932986	0.941236	0.974799	0.967299	0.961487	0.933436	0.948924	0.927248	0.940149	0.99985	0.938836	0.931448	0.953574	0.932948	0.909998	0.943861	0.946636	0.944386	0.938461	0.943561
Panel c
time (s)↓	pH 7.0+glu (0 Ca2+)																										pH 7.0+glu+CGP37157
5	1	1	1	1	1	1	1	1	1	1	1	1	1	1	1	1	1	1	1	1	1	1	1	1	1		1	1	1	1	1	1	1	1	1	1	1	1	1	1	1	1	1	1	1	1	1	1	1
10	1.01983	0.998051	1.0243	1.03041	0.970408	0.969624	0.994463	1.01774	1.00201	0.988748	1.00247	0.959553	1.00519	0.995406	0.986541	1.00619	1.01176	1.05513	0.964376	1.03693	0.957182	0.945536	0.962149	1.02748	1.01316		1.02537	1.08004	0.954888	0.916085	1.04352	0.984084	1.04092	0.981463	0.984332	1.02386	0.986675	0.986023	1.03559	0.986416	0.960869	1.11455	1.02524	0.986646	1.0004	0.969047	1.04602	1.03574	0.984931
15	1.01142	1.02731	1.0087	0.995011	1.01252	0.996554	0.991816	1.01855	1.00447	0.971611	1.00205	0.960567	1.00843	1.01885	1.01498	0.992695	1.01442	0.99677	1.01397	1.0153	0.951351	0.929782	0.962515	0.959461	0.9853		1.07492	1.06087	1.0503	1.02458	1.07824	1.01246	1.12772	1.01694	0.954531	0.957817	1.01871	1.06123	0.985481	0.994259	0.964782	1.08446	1.13078	1.00678	0.99615	0.970786	1.01998	1.0717	1.072
20	1.00895	1.04823	1.04976	1.0167	0.995755	0.986565	0.997434	1.02084	1.00008	0.989499	1.01291	0.930612	1.01585	1.00622	1.00847	0.961017	1.0238	1.03553	0.990347	1.00866	1.00966	1.02196	0.982255	0.96616	1.00338		1.15137	1.09665	1.09463	1.02105	1.09615	1.07793	1.12937	1.15664	1.10628	1.08375	1.16169	1.06017	1.00851	0.952948	0.949265	1.05495	1.03329	1.01058	0.997345	0.969096	0.982831	1.04931	0.961227
25	0.999303	1.05449	1.01858	0.988057	0.981446	0.983469	0.990803	1.01749	0.993791	0.985198	1.02235	0.942903	1.02784	1.00965	1.00928	0.978866	1.03472	1.00856	0.947598	0.979763	0.941148	0.92098	0.960724	0.978786	0.957999		1.13087	1.07256	1.06644	0.952191	1.00315	1.06331	1.00914	1.13847	1.06138	1.04935	1.16823	1.03622	1.02169	0.880689	0.977601	0.969908	1.09091	0.977709	1.04514	1.00874	1.02927	1.05749	1.01551
30	1.03218	1.0368	1.00893	1.00177	0.972829	0.985396	0.998947	1.01742	0.989988	1.00983	1.01002	0.942345	1.01403	0.996959	0.999984	0.988605	1.04246	1.07102	0.994668	1.01736	0.965685	0.949487	0.950712	0.982135	0.999625		1.11279	1.046	1.0549	0.951465	0.985567	1.07152	1.01919	1.15529	1.08658	1.02212	1.14068	0.980313	1.07636	0.903935	0.909189	1.00974	0.964697	0.927375	1.04089	0.981965	1.01618	1.03316	1.00908
35	1.03666	1.03098	1.00209	0.984679	1.00151	0.979263	0.993896	1.02683	0.982891	1.00775	1.01807	0.951291	1.02278	0.987033	0.997641	1.00241	1.01782	0.981781	0.997196	0.962955	0.939812	0.922881	0.976353	0.985227	0.957699		1.01446	0.978349	1.01018	0.963259	0.95529	1.01556	0.908559	1.1057	1.07156	0.917887	1.09494	0.948992	1.05275	0.929142	0.913912	1.01047	1.02506	0.857422	1.05178	1.01148	1.02181	1.07311	1.06706
40	1.00323	1.00126	1.00919	0.947201	0.979811	1.00917	1.01615	1.02312	0.989019	1.01906	1.03564	0.997162	1.03928	0.988016	1.00663	1.0021	1.05507	0.979459	0.97196	0.968705	0.878044	0.997649	0.952829	0.947093	0.995425		1.01495	0.923655	1.0089	1.01025	0.98166	1.01894	0.943037	1.12202	1.07349	1.00297	1.12889	0.987344	1.07249	0.980395	1.00135	0.924262	0.980977	0.95131	1.05311	1.03865	1.02153	1.07663	0.989778
45	1.00321	1.01534	1.00581	0.947908	0.950407	0.937555	0.95947	1.00121	0.977881	0.999117	0.981346	0.93127	0.986734	0.985249	0.992778	0.973405	1.04373	1.02308	1.01503	0.982933	0.876404	0.905926	0.9372	0.977583	0.997487		0.92254	0.892222	1.03454	1.02713	1.02474	1.01469	0.999101	1.10717	1.15918	1.03543	1.13043	1.02957	1.13418	0.975914	0.966806	0.997965	1.01591	0.948023	1.02536	1.0708	1.0266	1.13079	1.00361
50	1.01922	0.999539	1.00939	0.957494	0.960691	0.944097	0.960388	0.995542	0.969703	0.956398	0.987164	0.919663	0.991593	0.976096	0.973298	0.949978	1.01859	0.957683	0.972972	0.96782	0.964106	0.950088	0.960847	0.979387	0.962162		0.873453	0.90583	1.08279	1.03266	0.976234	1.01959	0.913057	1.1203	1.22791	1.04423	1.1294	1.02246	1.18705	1.1371	0.953043	1.11484	1.04463	0.986852	1.05324	1.05217	1.02843	1.25222	1.0319
55	1.03917	1.06086	1.03644	0.980947	0.943457	0.91857	0.988696	0.98739	0.95039	1.00187	0.98766	0.948149	0.994204	0.976913	0.984024	0.98253	1.03604	1.02925	0.935141	0.987836	0.908898	0.884521	0.912129	0.994503	0.957624		0.897965	0.943611	1.03748	1.10777	0.950624	1.05711	1.03987	1.17285	1.21798	1.11283	1.16464	1.06136	1.25551	1.27335	0.985562	1.12473	1.05744	1.08064	1.00969	1.05122	0.966929	1.21837	1.05578
60	1.02175	1.03414	1.04427	1.0042	0.972829	0.928442	0.988953	0.98739	0.962493	1.01868	0.997231	0.953496	1.00058	0.977758	0.96854	1.03875	1.02496	0.989947	0.943645	1.01629	0.918555	0.886372	0.959137	0.998712	0.975624		0.885127	0.931568	1.11185	1.17681	0.882908	1.07029	1.04422	1.18205	1.27338	1.11262	1.18924	1.13129	1.399	1.05812	1.00229	1.13272	1.08853	1.03811	1.04421	1.12198	1.01998	1.20837	1.08759
65	1.04825	1.04707	1.02905	0.991161	0.993302	0.94731	0.962158	0.985433	0.966005	1.01457	1.02093	0.966902	1.02003	0.98798	0.985042	1.01017	1.03492	0.971148	0.983682	0.969995	0.988582	0.908477	0.995319	0.979816	0.986987		0.967367	0.976653	1.16411	1.21156	0.904721	1.11106	1.05651	1.26148	1.37005	1.17999	1.28277	1.15861	1.4943	1.13626	1.00945	1.17692	1.12274	1.10344	1.13436	1.14667	1.13693	1.24574	1.08178
70	1.01366	1.02287	1.04733	0.964093	0.93525	0.880834	0.959024	0.993169	0.966429	1.03755	1.00835	0.946983	1.01288	0.988796	0.979987	1.03754	1.04477	0.966756	1.01802	1.00361	0.952384	0.91928	0.958405	0.93816	0.973749		1.0011	1.035	1.16332	1.22771	0.904178	1.09089	1.21046	1.42082	1.5101	1.11846	1.41717	1.23156	1.62251	1.13107	1.14074	1.20643	1.13243	1.07078	1.15215	1.22105	1.19139	1.24858	1.1365
75	1.00082	1.02486	1.03764	0.930976	0.958426	0.919972	0.996056	0.997961	0.956954	1.04266	0.992504	0.964596	0.993558	0.955183	0.954816	1.01938	1.02653	0.95899	0.990071	1.00962	0.991983	0.950438	0.957794	0.985055	0.962724		1.05543	1.11939	1.23231	1.32559	0.936625	1.16255	1.17763	1.41223	1.59288	1.2446	1.44305	1.23978	1.71748	1.14074	1.06625	1.20003	1.06183	1.06882	1.15733	1.28072	1.15339	1.27488	1.13809
80	1.00646	1.08813	0.995798	0.972147	0.935124	0.887201	0.96756	0.978578	0.943289	1.03961	0.992279	0.951697	0.998107	0.954223	0.971428	0.958488	1.04386	0.964942	0.962721	0.965572	1.03043	0.923981	0.944648	0.95405	1.00323		1.08598	1.12943	1.36002	1.42384	0.961259	1.13965	1.17928	1.5221	1.7116	1.32211	1.57168	1.30588	1.8081	1.33483	1.17757	1.19872	1.05213	1.17042	1.27589	1.24057	1.28244	1.29527	1.11306
85	1.01791	1.06671	1.02976	0.944058	0.941319	0.862141	0.964575	0.96695	0.940758	1.04558	1.02494	0.967663	1.02379	0.959958	0.960837	1.01837	1.01622	0.946723	1.01806	0.970327	0.954388	0.924931	0.964469	0.933694	0.943636		1.16871	1.18877	1.3609	1.43527	0.952794	1.16111	1.18813	1.70231	1.77871	1.39439	1.71262	1.3239	1.929	1.3914	1.18243	1.24495	1.14176	1.15758	1.31665	1.30447	1.32057	1.3464	1.19131
90	1.02511	0.984176	1.00604	0.945197	0.94091	0.863602	0.963711	0.964893	0.940172	1.04475	0.997646	0.962417	1	0.942946	0.972679	0.940711	1.01369	0.955324	0.987221	0.985403	0.973945	0.895674	0.953643	1.01761	0.967974		1.14668	1.23638	1.47284	1.55947	0.910798	1.23032	1.31764	1.79597	1.93684	1.34514	1.81371	1.42579	1.95757	1.4799	1.1997	1.19756	1.06859	1.20657	1.26261	1.37631	1.23628	1.34067	1.19299
95	1.00971	1.0049	0.971457	0.948222	0.913865	0.901162	0.958646	0.980974	0.936898	1.0306	0.990159	0.967105	0.99576	0.937449	0.953863	0.922957	1.00651	0.962401	0.970719	0.975893	0.993198	0.954089	0.948677	0.937731	0.961524		1.23777	1.24525	1.52725	1.65155	0.871514	1.27728	1.32154	1.85784	1.85939	1.49114	1.88776	1.42336	2.09269	1.56855	1.15558	1.21733	1.16499	1.1357	1.30842	1.39608	1.30031	1.39983	1.23943
100	1.04246	0.997192	0.987003	0.9824	0.934998	0.904142	0.944573	0.963316	0.92838	1.05109	0.993776	0.969994	0.998189	0.967247	0.951928	0.96818	1.05006	0.957248	0.988876	0.969258	0.988643	0.906727	0.945706	0.968479	0.951586		1.24491	1.31899	1.53763	1.75107	0.965057	1.27209	1.44041	1.86116	2.12938	1.53711	1.90327	1.47808	2.21232	1.65061	1.24261	1.29394	1.11633	1.21931	1.35316	1.45114	1.33451	1.47078	1.26569
105	1.00129	0.998428	0.988863	0.927441	0.936602	0.918687	0.947869	0.976843	0.919939	1.05201	0.991286	0.9741	0.997407	0.953457	0.954197	0.951183	1.06024	0.920556	1.35532	0.978842	1.00862	0.907427	0.982214	0.955596	0.989462		1.2364	1.34225	1.64409	1.82781	0.942268	1.35952	1.48823	2.01915	2.26539	1.54787	2.05138	1.55371	2.28509	1.73169	1.25988	1.27824	1.26267	1.19497	1.36697	1.47568	1.36715	1.51334	1.42695
110	1.02511	0.997841	0.95738	0.929366	0.938017	0.900695	0.957296	0.980717	0.925829	1.04725	1.00236	0.977749	1.00358	0.937875	0.961371	0.943666	1.0485	0.967591	1.04955	0.970438	1.1157	0.922331	0.960195	0.987976	0.970112		1.29664	1.34364	1.68637	1.87408	0.982963	1.36658	1.57083	2.26381	2.28307	1.64923	2.3048	1.6028	2.32438	1.81515	1.27122	1.31734	1.24383	1.17381	1.42565	1.50206	1.43808	1.54392	1.39963
115	1.04023	0.95999	0.972789	0.896484	0.917607	0.895496	0.942251	0.969591	0.921352	1.06412	0.980191	0.951291	0.977671	0.92743	0.953207	0.921609	1.04663	0.948247	1.0137	1.01087	1.01269	0.942036	0.970208	0.982822	0.938311		1.29333	1.4485	1.73461	1.9218	0.93771	1.41779	1.61745	2.30997	2.4899	1.61298	2.33876	1.59202	2.41356	1.80227	1.33491	1.35906	1.32742	1.17617	1.48593	1.53694	1.48002	1.53426	1.48678
120	1.01373	0.968352	0.964177	0.94614	0.884147	0.849874	0.921952	0.963742	0.912656	1.05392	0.991728	0.987253	0.988617	0.93815	0.952001	0.97766	1.03156	0.978225	1.00814	0.981422	0.986456	0.905926	0.986528	0.942283	0.947986		1.31508	1.42833	1.76583	2.05724	1.00163	1.49111	1.78744	2.36018	2.5063	1.77813	2.42678	1.66719	2.49973	1.89133	1.32317	1.42899	1.50412	1.35675	1.59174	1.56536	1.59823	1.5946	1.4711
125	1.02861	0.95999	0.967484	0.911412	0.934904	0.874584	0.931568	0.962205	0.903811	1.08236	0.998872	0.955118	0.996497	0.924648	0.944343	0.967353	1.03496	0.966792	1.14792	1.00236	0.981537	0.83951	1.00224	0.949841	0.958486		1.26287	1.45663	1.8129	2.05362	1.06533	1.5977	1.76825	2.55217	2.58222	1.81151	2.62665	1.69404	2.53018	1.99006	1.31494	1.51257	1.38851	1.29553	1.61365	1.59363	1.61582	1.61222	1.55182
130	1.01943	0.971161	0.970768	0.925869	0.964873	0.901863	0.930244	0.952529	0.901635	1.10818	0.996202	0.972452	0.995651	0.909926	0.935785	0.928772	1.03393	0.956268	0.986256	0.973571	1.01883	0.900125	0.987464	0.987289	0.955786		1.28398	1.48433	1.87729	2.23905	1.07878	1.57026	1.84545	2.48539	2.75489	1.84816	2.53568	1.78054	2.49636	2.00518	1.49777	1.56156	1.42656	1.31649	1.67087	1.62205	1.65592	1.67164	1.61112
135	1.02783	1.00717	0.964775	0.949754	0.914243	0.865588	0.929636	0.938891	0.893166	1.09528	0.976042	0.988494	0.977125	0.908214	0.930403	0.951821	1.00778	0.940807	0.982211	0.988757	1.0348	0.953188	0.975092	1.02242	0.946449		1.33298	1.45068	1.93277	2.31516	1.16571	1.56219	1.9156	2.75644	2.8774	1.8284	2.80179	1.79047	2.59014	2.08192	1.56079	1.55648	1.44595	1.34155	1.78731	1.66642	1.76105	1.63973	1.70303
140	0.999071	0.966089	0.979815	0.969751	0.903047	0.878906	0.913349	0.926871	0.882964	1.11017	0.974093	0.958058	0.97112	0.906654	0.931959	0.908111	1.01518	0.962292	1.06785	0.964908	1.0416	0.943336	1.01404	0.954307	0.954174		1.32617	1.5055	2.00225	2.32087	1.18785	1.63608	2.02923	2.79254	2.9135	1.89127	2.86009	1.81416	2.55784	2.10895	1.52571	1.53932	1.44851	1.39569	1.81293	1.6381	1.84168	1.66126	1.75687
145	1.02772	0.994677	0.947874	0.92748	0.930721	0.887435	0.908433	0.94457	0.883029	1.0751	0.98527	0.972224	0.986588	0.899026	0.94497	0.909198	1.03729	0.924149	1.02487	1.02208	0.998603	0.891573	1.00969	0.953191	0.932986		1.35657	1.55067	1.97935	2.40787	1.14086	1.63976	2.09519	2.9029	2.99265	1.91952	2.98706	1.9054	2.67638	2.38412	1.73431	1.63163	1.48729	1.32347	1.96694	1.71203	1.97777	1.6638	1.80922
150	1.05034	0.976568	0.966267	0.89888	0.947608	0.885916	0.916968	0.943758	0.88026	1.08932	0.989861	0.96855	0.990264	0.909493	0.939919	0.902603	1.01349	0.947775	1.24698	0.988315	1.00164	0.887272	1.03329	0.976381	0.941236		1.35488	1.56645	2.09218	2.40806	1.22811	1.68988	2.24689	2.87699	3.0449	2.04525	2.95247	1.90663	2.753	2.40176	1.72959	1.79372	1.66142	1.40144	2.02509	1.69931	2.04377	1.76355	1.87707
155	1.00737	0.994383	0.974993	0.923826	0.939306	0.869852	0.903611	0.930599	0.880369	1.08676	0.981174	0.980942	0.979209	0.901438	0.927389	0.908726	1.02853	0.935037	1.0422	1.00391	1.01749	1.11223	1.0035	0.93567	0.974799		1.37027	1.60823	2.08905	2.51928	1.24341	1.74094	2.28452	2.88215	3.18656	2.04484	2.96336	1.99898	2.73417	2.50637	1.88531	2.01018	1.64075	1.34946	2.10993	1.7397	2.14861	1.75965	2.01877
160	1.00631	0.973529	0.9456	0.905912	0.88833	0.8504	0.914821	0.927111	0.875682	1.09174	0.977747	0.970172	0.981839	0.899365	0.94207	0.868585	1.0216	0.945888	0.99692	0.978621	1.01433	0.969942	1.02633	0.97681	0.967299		1.35685	1.62889	2.1098	2.56201	1.24438	1.75988	2.30655	3.05426	3.25311	2.06983	3.11967	1.99374	2.69988	2.67273	1.77115	2.07516	1.64405	1.42958	2.20446	1.73563	2.24022	1.76931	2.10257
165	1.02608	1.00115	0.95908	0.906148	0.906569	0.830364	0.897034	0.92967	0.884345	1.10111	0.985883	0.976558	0.984314	0.893073	0.94594	0.849791	1.04277	0.944001	0.973845	1.00055	0.99666	0.913528	1.00989	0.986773	0.961487		1.40109	1.68258	2.22546	2.57135	1.33445	1.85978	2.60875	3.03167	3.23405	2.08897	3.13133	2.10866	2.67551	2.78756	1.82499	2.26981	1.70203	1.45239	2.2654	1.73618	2.28356	1.80831	2.17765
170	1.00351	0.995578	0.96032	0.926458	0.889493	0.835913	0.908527	0.931774	0.86917	1.08096	0.967509	0.944018	0.970183	0.907954	0.935956	0.857356	1.02897	0.937033	0.963824	1.01839	0.989979	0.913578	0.979324	0.924933	0.933436		1.39009	1.66084	2.25032	2.64347	1.30863	1.82477	2.52301	3.22244	3.43006	2.17262	3.31608	2.14224	2.72693	2.61994	1.9212	2.48176	1.78855	1.44386	2.43959	1.77856	2.45666	1.87061	2.28005
175	0.992039	1.00367	0.98822	0.897663	0.892449	0.863952	0.898412	0.913426	0.872444	1.11093	0.987931	0.959984	0.986015	0.900665	0.946938	0.898631	1.03738	0.939464	0.990163	0.990306	0.963681	0.914679	0.976597	0.975779	0.948924		1.40605	1.66688	2.21803	2.74081	1.41085	1.948	2.62105	3.29278	3.47957	2.20518	3.38873	2.15392	2.72552	2.73771	2.08933	2.61375	1.77611	1.37196	2.39326	1.7798	2.43667	1.86872	2.44061
180	0.989653	1.05372	0.949596	0.878963	0.921381	0.855482	0.895062	0.930693	0.875605	1.10201	0.983998	0.938316	0.984477	0.902609	0.937508	0.893738	1.02259	0.919068	0.982717	1.0157	0.999089	0.946837	0.984412	0.937817	0.927248		1.42943	1.63284	2.24357	2.70444	1.39197	1.97234	2.77035	3.3258	3.55678	2.20989	3.42524	2.25734	2.74843	2.81935	2.03009	2.8712	1.75562	1.43965	2.55948	1.7487	2.59035	1.86281	2.57949
185	1.01829	1.01597	0.990792	0.913573	0.923237	0.836556	0.896008	0.921933	0.863898	1.09186	0.973633	0.950252	0.973777	0.887092	0.930908	0.880097	1.02907	0.902192	0.949299	0.979653	1.01385	0.91978	1.01046	0.921927	0.940149		1.41393	1.59906	2.25462	2.73664	1.44948	1.98891	2.89282	3.26516	3.49782	2.21849	3.37104	2.18251	2.80546	2.87369	2.03751	2.74589	1.78727	1.45424	2.72225	1.75083	2.76175	1.87607	2.55578
190	1.02409	1.02966	0.975797	0.907641	0.910375	0.899176	0.889809	0.922366	0.859215	1.10908	0.977864	0.940242	0.973586	0.903837	0.93952	0.848396	1.02763	0.890433	1.16598	0.975561	1.05053	0.942736	1.00415	0.991755	0.99985		1.46185	1.62649	2.26588	2.77719	1.43256	2.01217	2.927	3.5534	3.62914	2.23958	3.65868	2.26914	2.78489	2.94188	2.09486	3.08809	1.84489	1.49204	2.67392	1.80479	2.73515	1.86345	2.62416
195	1.00659	1.00874	0.941467	0.887645	0.893613	0.818623	0.905678	0.911509	0.870466	1.10143	0.972578	0.952026	0.97092	0.886182	0.932004	0.951112	1.03707	0.882122	1.00611	0.945114	1.01931	0.884421	1.01384	0.93043	0.938836		1.42033	1.57754	2.31148	2.76023	1.57461	2.1076	3.06296	3.46182	3.69278	2.24532	3.56477	2.29569	2.80296	2.99342	2.01592	3.1288	1.88549	1.45383	2.80271	1.77637	2.80087	1.86193	2.72797
200	0.989843	0.963553	0.958069	0.85826	0.90679	0.824406	0.884825	0.934853	0.876231	1.06151	0.949378	0.940115	0.949256	0.89571	0.938416	0.862155	1.04116	1.02726	1.01659	0.98109	1.03085	0.88007	1.03187	0.940479	0.931448		1.42085	1.60936	2.40033	2.89867	1.63657	2.17947	3.06656	3.48343	3.76022	2.26057	3.58808	2.38186	2.72638	3.02031	2.11335	3.17953	2.01408	1.51782	2.88356	1.76986	2.92387	1.90533	2.83257
205	1.01252	1.0201	0.95536	0.907523	0.907481	0.808342	0.86327	0.931575	0.878237	1.04994	0.968537	0.951266	0.967199	0.915922	0.949439	0.916669	1.03455	0.972273	0.959917	1.01515	0.933313	0.946087	0.975173	0.929915	0.953574		1.42358	1.57545	2.35737	2.83072	1.62018	2.15088	3.0811	3.54665	3.78533	2.30562	3.63318	2.3715	2.73891	3.09438	2.10039	3.24073	1.97604	1.60103	2.86272	1.79406	2.88798	1.89282	2.89778
210	1.00938	1.00442	0.96443	0.886977	0.880342	0.858403	0.885244	0.948193	0.886844	1.03253	0.954267	0.938569	0.957672	0.91858	0.95405	0.844921	1.03725	0.950679	1.32337	1.00365	1.00115	0.927582	0.998209	1.04269	0.932948		1.43697	1.60993	2.33907	2.90692	1.63451	2.25157	3.15335	3.65075	3.86876	2.33234	3.74568	2.4116	2.72454	3.12953	2.08245	3.17401	1.99232	1.70262	3.00704	1.76971	3.06572	1.87944	2.97726
215	1.03691	1.01989	0.943625	0.865056	0.896129	0.821076	0.878018	0.938604	0.886186	0.999143	0.944209	0.91865	0.947718	0.940375	0.964043	0.880759	1.03057	0.939864	1.09474	0.994618	0.990222	0.939285	1.02837	0.982479	0.909998		1.41041	1.64458	2.42186	2.93686	1.74238	2.25049	3.26563	3.75374	3.9387	2.40913	3.84715	2.52009	2.73616	3.21678	2.13143	3.18128	2.03347	1.55562	3.2107	1.7789	3.25274	1.9048	3.07931
220	1.00118	1.0005	0.952191	0.869142	0.885342	0.801682	0.866971	0.953312	0.899964	0.994282	0.94972	0.900175	0.945425	0.952727	0.967713	0.876008	1.01171	1.01894	0.977982	1.0174	1.0577	0.890423	1.0044	0.941252	0.943861		1.42422	1.63645	2.42979	2.98966	1.7732	2.22463	3.22575	3.7848	3.97981	2.36091	3.88917	2.49308	2.69539	3.27489	2.18769	3.15235	2.08158	1.6114	3.12042	1.71898	3.14692	1.93182	3.05402
225	0.990456	1.0131	0.933177	0.858535	0.883204	0.845902	0.891132	0.967301	0.894131	0.984472	0.935306	0.889582	0.938865	0.941993	0.984068	0.859767	1.02187	0.931262	0.948839	0.98931	1.00358	0.872118	0.976435	0.949326	0.946636		1.3927	1.58415	2.48165	3.03983	1.84124	2.37587	3.4647	3.87319	3.99354	2.4121	3.96707	2.6092	2.69626	3.5995	2.11996	3.30833	2.14597	1.65968	3.2569	1.80618	3.2899	1.89252	3.16452
230	0.992546	0.980844	0.940732	0.85881	0.8905	0.801215	0.884717	0.968107	0.897917	0.96821	0.935549	0.866951	0.940111	0.963419	0.988855	0.859365	1.01299	0.961022	1.03204	1.02418	1.0031	0.846862	1.04505	0.891351	0.944386		1.43795	1.59793	2.62991	3.08863	1.80054	2.39309	3.47174	3.93837	4.09288	2.43923	4.03985	2.56462	2.69764	3.60636	2.16449	3.28115	2.16023	1.73631	3.25292	1.81483	3.28961	1.91878	3.15615
235	0.998353	0.994488	0.918871	0.894088	0.894808	0.799871	0.875587	0.972998	0.898571	0.967134	0.9325	0.891786	0.935471	0.992299	0.984883	0.844472	1.02147	0.90564	1.02376	1.01526	1.00741	0.897524	1.00973	0.909474	0.938461		1.38359	1.5035	2.59918	3.12365	1.88334	2.40871	3.70694	4.14768	4.06501	2.46074	4.25996	2.63792	2.65864	3.44728	2.18729	3.33028	2.14213	1.79117	3.34719	1.77304	3.37532	1.91977	3.21026
240	0.986845	0.973906	0.91832	0.844588	0.861222	0.804486	0.878802	0.964432	0.895491	0.954745	0.93011	0.878887	0.93073	0.967161	0.978129	0.892674	1.00459	0.942803	0.987589	1.02569	0.987489	0.898225	0.992633	0.954909	0.943561		1.38347	1.51559	2.56082	3.15141	1.91069	2.52006	3.50832	4.22563	4.08375	2.3735	4.33658	2.68735	2.72432	3.59782	2.14883	3.3768	2.17414	1.71762	3.36962	1.8025	3.41134	1.96275	3.32252
245	0.999725	0.974871	0.90987	0.844824	0.881631	0.807115	0.873278	0.956421	0.902677	0.958505	0.92652	0.90352	0.931659	0.967782	0.979763	0.894305	1.03452	0.988495	0.989795	0.958789	0.997085	0.924481	0.999959	0.971829	0.949224		1.36187	1.51828	2.63323	3.089	1.94433	2.46828	3.71983	4.17346	4.11121	2.55401	4.29955	2.71313	2.66454	3.57723	2.19066	3.33319	2.227	1.83564	3.40746	1.78815	3.4333	1.94292	3.38386
250	1.00245	0.965858	0.901603	0.857081	0.889871	0.841404	0.881381	0.966313	0.898499	0.955602	0.952986	0.89427	0.958218	0.957733	0.98861	0.907023	1.00145	0.938811	0.983406	0.971617	0.988035	0.928232	1.00041	0.942884	0.957661		1.32961	1.51185	2.66279	3.17046	1.91839	2.59251	3.6972	4.2508	4.17332	2.63223	4.37271	2.76239	2.62062	3.65957	2.18135	3.40355	2.257	1.80401	3.57939	1.81368	3.60667	1.91632	3.44545
255	1.01757	0.966697	0.919239	0.886073	0.847196	0.815877	0.869875	0.954241	0.896852	0.979086	0.970043	0.910033	0.974714	0.964755	0.98934	0.961467	1.01936	0.93471	0.985521	0.990416	0.980261	0.873418	0.965853	0.868505	0.959236		1.33059	1.4795	2.63636	3.20584	2.04655	2.59366	3.52706	4.4067	4.27322	2.59916	4.51685	2.85316	2.56219	3.81991	2.31723	3.34162	2.39071	1.80924	3.60807	1.87176	3.64551	1.9427	3.56671
260	1.03005	0.983401	0.899536	0.861324	0.879839	0.812139	0.860731	0.965051	0.888285	0.962256	1.00336	0.873362	1.00445	0.961974	0.984309	0.926337	1.0147	0.959026	1.09373	0.991559	0.983055	0.869667	0.983109	0.928627	1.00375		1.35191	1.48037	2.69028	3.17055	2.02561	2.59121	3.78459	4.47618	4.3216	2.51193	4.57297	2.91081	2.6258	3.82453	2.23856	3.27068	2.4176	1.89153	3.70327	1.75953	3.7291	1.94205	3.64029
265	1.16016	0.950538	0.908882	0.907641	0.901601	0.809568	0.884461	0.958694	0.895209	0.951082	1.05967	0.892825	1.0619	0.964993	0.983115	0.89031	1.05833	0.948211	1.05332	1.00166	1.01658	0.902476	0.998209	0.930173	0.949486		1.32326	1.48289	2.86447	3.18498	2.00564	2.63392	3.82491	4.59575	4.37781	2.57152	4.71083	2.94507	2.61374	3.92074	2.24153	3.35049	2.32943	1.86903	3.84692	1.78382	3.92176	1.95619	3.67827
270	1.02342	0.976987	0.892992	0.861638	0.874619	0.786845	0.880287	0.951652	0.885229	0.936551	1.06836	0.880965	1.07414	0.961743	0.970275	0.86466	0.990018	1.02871	1.18322	1.03609	0.999818	0.928532	0.987098	0.916946	0.944611		1.31759	1.51424	2.7719	3.1926	2.0268	2.69096	3.78549	4.53977	4.31942	2.66049	4.68687	3.01572	2.635	3.80619	2.19835	3.40849	2.43571	1.93251	3.76354	1.835	3.84295	1.97154	3.78278
275	1.12948	0.954645	0.901281	0.87582	0.865939	0.840937	0.876722	0.94779	0.872529	0.972372	0.973489	0.860868	0.97728	0.946876	0.971754	0.86901	1.01018	0.977825	1.02487	0.991043	0.99751	0.885221	0.997639	0.946663	0.962612		1.30169	1.5338	2.73265	3.33412	2.12512	2.67605	3.71414	4.71016	4.41407	2.6951	4.83985	2.9948	2.62906	4.00434	2.3233	3.41198	2.41083	1.9621	3.88011	1.88771	3.92724	2.00853	3.75256
280	1.09124	0.951083	0.866171	0.865606	0.831378	0.840762	0.890835	0.938061	0.884127	0.958601	1.00064	0.869409	1.00653	0.951254	0.984272	0.801849	0.969962	0.958554	1.00956	0.916952	0.962284	0.896124	0.963614	1.01228	0.98095		1.3027	1.49307	2.77366	3.22145	2.04037	2.71617	3.87363	4.70881	4.39396	2.70247	4.84177	3.03124	2.6753	3.96611	2.32047	3.37912	2.51802	1.96035	3.94942	1.84141	4.02646	1.99602	3.89337
285	1.0364	0.999581	0.881717	0.878099	0.831127	0.829897	0.89617	0.937634	0.885677	0.969521	0.989392	0.878887	0.993904	0.93664	0.966682	0.84894	0.981871	0.946505	1.29809	0.985145	1.04464	0.826957	0.981156	0.952418	0.922223		1.36904	1.46015	2.78922	3.4379	2.12111	2.77062	3.90031	4.82016	4.67485	2.75141	4.93927	3.13193	2.71802	3.95771	2.38888	3.3204	2.57655	2.00308	3.99788	1.78829	4.02997	1.93557	3.96669
290	1.01951	0.977302	0.900569	0.846042	0.870027	0.771424	0.896075	0.933328	0.870644	0.963698	1.00186	0.875339	1.00388	0.95142	0.978475	0.852699	1.01362	0.941424	1.16902	0.931881	0.999271	0.894724	0.994098	0.924676	0.963512		1.30531	1.52602	2.93052	3.32115	2.09875	2.83169	3.96807	4.71606	4.55718	2.8542	4.84741	3.11898	2.61584	3.9241	2.32789	3.46809	2.7944	2.04499	4.09134	1.83187	4.14664	2.0025	4.02229
295	1.03328	0.988494	0.899329	0.867963	0.849995	0.796133	0.885365	0.946914	0.889351	0.950243	0.961059	0.850072	0.966889	0.957127	0.970703	0.863407	0.981595	0.950497	1.02694	0.941354	1.0512	0.869167	0.991168	0.929056	0.933398		1.32835	1.57258	2.92357	3.33748	2.15496	2.7946	3.85894	4.81169	4.51575	2.75038	4.93876	3.1488	2.7216	3.91094	2.51585	3.44338	2.69398	2.05157	4.11657	1.83261	4.18646	2.02975	4.03023
300	1.11132	0.995599	0.896275	0.830053	0.863832	0.812956	0.879396	0.955509	0.884422	0.9264	0.950343	0.872982	0.956662	0.965925	0.975363	0.88596	0.9871	0.930173	1.27074	1.00037	1.01622	0.861265	0.981074	0.975608	0.942324		1.34309	1.50933	2.94774	3.37993	2.20423	2.73777	3.94004	4.87184	4.49725	2.78079	5.00051	3.10687	2.6081	3.90239	2.51194	3.38203	2.86208	1.94186	4.2585	1.84891	4.37827	2.03991	4.13016
305	1.06556	1.01953	0.906701	0.869967	0.842196	0.830948	0.859394	0.955503	0.875294	0.944114	0.917933	0.854406	0.919557	0.960435	0.980809	0.879341	0.991651	0.908834	1.20956	0.960116	0.937261	0.858515	1.02821	0.968994	0.930361		1.35375	1.59906	2.89324	3.40425	2.13901	2.79323	3.88383	4.75018	4.56711	2.84407	4.87021	3.165	2.711	4.09859	2.39914	3.3611	2.93872	2.06718	4.43056	1.89531	4.54165	1.98401	4.27538
310	1.07395	1.00681	0.897538	0.830957	0.851756	0.814884	0.86269	0.948766	0.891995	0.926208	0.920485	0.846626	0.920858	0.96253	0.970222	0.891185	0.968934	0.944545	1.10857	0.917837	0.968175	0.846312	1.02442	0.944001	0.940336		1.36181	1.5125	2.96536	3.35526	2.12849	2.8116	4.0772	4.68659	4.72686	2.81612	4.84369	3.12409	2.69134	4.03599	2.35771	3.50589	3.01463	2.10724	4.47106	1.87937	4.54292	2.03953	4.31036
315	1.16293	1.05361	0.905805	0.84011	0.84075	0.793621	0.881854	0.943075	0.879739	0.931078	0.94604	0.890418	0.946535	0.954396	0.970784	0.87953	1.0107	0.916237	1.0268	0.940691	1.01154	0.843211	1.01612	0.967706	0.966549		1.34339	1.53685	3.03856	3.55466	2.20022	2.80425	4.14915	4.8193	4.76224	2.88717	4.97271	3.21221	2.71845	4.08108	2.40103	3.52493	3.10243	2.151	4.41012	1.90018	4.48283	2.05791	4.39284
320	1.27712	1.06621	0.885758	0.888548	0.837542	0.795549	0.874331	0.950466	0.877789	0.940616	0.919033	0.876961	0.922287	0.949491	0.984089	0.880594	1.0202	0.931807	1.00506	0.981496	1.00456	0.883721	1.02007	0.957915	0.950161		1.36261	1.62649	3.14101	3.40824	2.0853	2.8013	4.01874	4.6235	4.67816	2.91922	4.76323	3.12089	2.7551	4.14004	2.51532	3.58352	3.32815	2.10765	4.51261	1.86367	4.61286	2.01918	4.4562
325	1.24256	1.03804	0.907872	0.82966	0.837888	0.784333	0.890214	0.958366	0.868298	0.935222	0.902372	0.879901	0.907356	0.953139	0.977009	0.878821	0.998532	0.923242	0.9869	0.964208	0.977467	0.872368	1.02426	0.970454	0.943299		1.38353	1.60006	3.02985	3.47473	2.19881	2.91631	4.158	4.77547	4.84873	2.96038	4.89776	3.2377	2.8707	4.19913	2.56942	3.50458	3.37242	2.14782	4.67977	1.9209	4.74388	2.08948	4.48326
330	1.17951	1.0346	0.892854	0.850756	0.839429	0.785209	0.863541	0.947813	0.871265	0.935703	0.895282	0.86396	0.901041	0.947714	0.980101	0.881445	0.992458	0.929085	1.16465	0.960153	1.02186	0.946787	1.0223	1.00077	0.923348		1.37302	1.5845	3.01399	3.44743	2.20803	2.78459	3.98171	4.58863	4.77282	3.03614	4.71505	3.1145	2.87063	4.25417	2.57239	3.45036	3.42985	2.20103	4.60316	1.85532	4.71587	2.03437	4.53631
335	1.16075	1.04577	0.904978	0.844274	0.853517	0.789474	0.863284	0.943086	0.869921	0.952	0.907117	0.849413	0.913079	0.972636	0.981539	0.893738	1.00044	0.906075	1.05677	0.943492	1.02654	0.977894	1.08685	0.994589	0.910523		1.38338	1.63519	3.07966	3.41187	2.22604	2.74966	4.18588	4.60435	4.86771	3.07577	4.70314	3.20706	2.89732	4.25529	2.59614	3.42186	3.59265	2.15655	4.57076	1.85264	4.63847	2.08118	4.64769
340	1.12406	1.02129	0.899559	0.846199	0.835812	0.800164	0.892793	0.932784	0.878415	0.931445	0.901055	0.844852	0.905954	0.942152	0.98008	0.885889	0.992568	0.909196	0.995311	0.940138	1.05484	0.936884	1.04632	0.994675	0.934261		1.41981	1.63702	3.11782	3.46113	2.28877	2.74822	4.04152	4.46194	4.79107	3.07495	4.60999	3.23931	2.94924	4.1679	2.61921	3.47492	3.5685	2.24756	4.49748	1.89909	4.54996	2.08387	4.68567
345	1.11521	1.06051	0.91561	0.843292	0.858109	0.824406	0.893577	0.929658	0.871019	0.936271	0.930949	0.863909	0.928856	0.956809	0.980602	0.847072	0.993156	0.856972	1.02896	0.941723	1.02848	0.873018	1.02283	1.0329	0.955561		1.39956	1.70593	3.13367	3.5435	2.28247	2.76097	4.1487	4.54247	4.92061	3.14877	4.67751	3.16747	2.94084	4.28315	2.69046	3.50574	3.57509	2.23616	4.65042	1.8741	4.77062	2.05018	4.83142
350	1.10368	1.04787	0.894622	0.845099	0.852637	0.829137	0.873548	0.926976	0.863353	0.951843	0.895959	0.843965	0.900741	0.940078	0.977991	0.883998	0.99033	0.936851	1.18249	0.941354	1.04841	0.886222	1.01111	1.07532	0.91521		1.39702	1.68406	3.14551	3.49923	2.32208	2.81541	4.13101	4.44365	4.91019	3.09675	4.56694	3.23054	3.05232	4.21916	2.6547	3.61172	3.64752	2.32625	4.63542	1.84737	4.68435	2.03828	4.77415
355	1.13719	1.05353	0.909112	0.867924	0.834429	0.795315	0.889701	0.923698	0.863805	0.945548	0.891404	0.867761	0.898921	0.951268	0.97045	0.895109	1.0151	0.89105	0.99499	0.962107	1.00194	0.891423	1.01937	1.10882	0.929161		1.47441	1.71836	3.16704	3.47737	2.52111	2.71653	4.09129	4.41272	4.97189	3.10167	4.56874	3.18503	3.05474	3.99342	2.56146	3.59602	3.72124	2.20647	4.65189	1.80832	4.65452	2.09611	4.83671
360	1.13309	1.0642	0.899582	0.835042	0.845939	0.804077	0.888917	0.928735	0.862182	0.967642	0.914198	0.886186	0.917337	0.945532	0.96689	0.924635	0.99255	0.881034	1.05677	0.950201	1.04197	0.876869	1.06133	1.04148	0.939923		1.4366	1.69284	3.23173	3.55339	2.5287	2.72805	4.18243	4.26246	4.92844	3.16054	4.40577	3.21481	2.95333	4.11371	2.59385	3.42637	3.67459	2.29255	4.73659	1.86218	4.88207	2.0288	4.91214
365	1.23652	1.0411	0.884587	0.816814	0.821944	0.774987	0.885028	0.920315	0.852833	0.965692	0.916787	0.855293	0.920485	0.923139	0.968544	0.919695	0.971797	0.889962	1.00276	0.998636	1.08898	0.897924	1.02849	1.02843	0.910673		1.43467	1.72232	3.12222	3.48526	2.60098	2.76457	4.03013	4.45949	5.05338	3.14201	4.5754	3.22274	3.04276	4.02717	2.65457	3.65446	3.77337	2.45557	4.86219	1.86034	4.95989	2.06784	4.8887
370	1.19448	1.02559	0.865918	0.806443	0.850341	0.803785	0.889755	0.922132	0.863958	0.96508	0.917608	0.84878	0.922278	0.92428	0.966532	0.894234	0.986843	0.871089	0.990853	0.974603	1.04458	0.869667	1.0195	0.927768	0.951324		1.45741	1.72319	3.13866	3.56264	2.64948	2.77717	4.24044	4.20746	5.06832	3.06932	4.33235	3.26454	3.12477	3.97787	2.59304	3.63832	3.62978	2.41171	4.77523	1.89069	4.85182	2.01482	4.94272
375	1.11799	1.0454	0.878295	0.817757	0.84424	0.802967	0.878113	0.917767	0.854036	0.973823	0.92394	0.856661	0.927455	0.930117	0.963016	0.942791	0.987504	0.886441	1.01388	1.01209	1.02308	0.957939	1.02735	0.897964	0.957361		1.47055	1.72614	3.16019	3.48381	2.73597	2.79057	4.1529	4.24748	5.04668	3.15542	4.36874	3.20535	3.09092	4.17014	2.66428	3.70068	3.83977	2.40986	4.7589	1.83783	4.88263	2.02717	4.93832
380	1.16314	1.06311	0.8819	0.833942	0.845467	0.751154	0.887945	0.915371	0.843103	0.968411	0.938283	0.881371	0.940466	0.927827	0.967721	0.976856	0.989449	0.821115	1.06077	1.00184	1.05873	0.883271	1.03028	0.921326	0.931223		1.46366	1.72432	3.28613	3.56981	2.71329	2.79964	4.23685	4.35674	5.19044	3.27521	4.50275	3.2642	3.105	4.09719	2.76656	3.75796	3.82385	2.40062	4.91198	1.83798	4.97622	2.01861	4.99789
385	1.14923	1.07736	0.910168	0.789982	0.829177	0.791226	0.870239	0.919228	0.845828	0.981491	0.931066	0.865126	0.930357	0.911804	0.953492	0.946668	0.979907	0.865246	1.02537	0.945151	1.06134	0.858365	1.05649	0.897277	0.91401		1.4234	1.72897	3.31637	3.53579	2.70374	2.71077	4.09954	4.31267	5.04159	3.28862	4.43447	3.24072	3.14928	4.10727	2.70814	3.5101	3.98372	2.46235	4.78093	1.85919	4.87335	2.02088	5.02705
390	1.15786	1.09268	0.930536	0.834021	0.833737	0.798937	0.885784	0.915243	0.846741	0.967991	0.937362	0.848805	0.935098	0.915452	0.963187	0.976667	0.985357	0.860601	0.967134	0.978105	1.1024	0.870918	1.00916	0.927338	0.913335		1.47993	1.79466	3.27605	3.56282	2.83625	2.78516	4.09489	4.14252	5.09199	3.28811	4.26919	3.24498	3.24769	4.3127	2.77075	3.67452	4.01079	2.4603	4.87215	1.85398	4.97185	2.04627	4.951
395	1.31486	1.08451	0.911661	0.788372	0.832793	0.783632	0.868794	0.925492	0.846801	0.954308	0.925176	0.864746	0.926154	0.924663	0.972536	0.957495	0.965649	0.892066	1.02524	0.949427	1.03085	0.876719	1.03769	0.986516	0.931448		1.46614	1.77084	3.30776	3.56092	2.6904	2.70212	4.00705	4.25694	5.08157	3.21573	4.40141	3.21703	3.20823	4.09705	2.76872	3.56694	3.98903	2.50601	4.8995	1.87932	4.99353	2.06992	5.05226
400	1.31699	1.04183	0.88608	0.805303	0.849681	0.782055	0.918954	0.920461	0.83941	0.962483	0.927224	0.878557	0.92629	0.912086	0.960258	1.00418	0.97165	0.89428	0.938635	0.941723	1.07586	0.847312	0.999837	0.977497	0.931673		1.45048	1.73636	3.42392	3.5601	2.86012	2.71689	4.28721	4.14915	5.06267	3.18563	4.26611	3.25589	3.21605	4.20599	2.8486	3.75505	4.07006	2.52922	4.96495	1.8575	5.0691	2.09183	5.33891
405	1.21629	1.04118	0.890971	0.828482	0.872292	0.826158	0.908676	0.916189	0.827755	0.961775	0.919989	0.871436	0.925335	0.907983	0.958621	1.03511	0.973356	0.87167	0.957665	0.993586	1.08825	0.807302	1.01481	0.912136	0.927323		1.4731	1.76092	3.37871	3.45205	2.95757	2.73669	4.14571	4.13062	5.08262	3.30204	4.22152	3.29343	3.16192	4.22196	2.79139	3.8148	4.13042	2.63852	5.1098	1.83465	5.14185	2.0941	5.29115
410	1.20269	1.04745	0.870373	0.826596	0.844932	0.767919	0.913254	0.902019	0.835845	0.964398	0.924716	0.86358	0.927282	0.89433	0.957892	1.07234	0.952419	0.850475	0.978488	1.00265	1.08977	0.825206	0.983394	0.913424	0.930473		1.48008	1.73775	3.31432	3.50549	2.98861	2.83399	4.27657	4.27547	5.06065	3.27572	4.38591	3.24332	3.2259	4.14354	2.92687	3.80084	4.14194	2.52953	4.95858	1.87643	5.08711	2.06522	5.4792
415	1.18356	1.03414	0.855309	0.808328	0.8438	0.774695	0.894414	0.91938	0.834061	0.946448	0.923669	0.870651	0.928119	0.892986	0.955843	1.04428	0.952236	0.830297	0.988784	0.987688	1.01397	0.815154	1.04021	0.932406	0.927661		1.44466	1.73853	3.33105	3.49714	2.92339	2.77803	4.25798	4.11748	5.0462	3.33378	4.22165	3.25926	3.19707	4.33497	2.88139	3.79285	4.05853	2.68362	5.10953	1.88692	5.19336	2.0974	5.35936
420	1.16251	1.04548	0.865895	0.775997	0.814617	0.778375	0.911755	0.909137	0.824477	0.960944	0.923733	0.869662	0.925408	0.906343	0.973265	1.11298	0.963558	0.883756	0.952746	1.0052	1.07962	0.83891	1.0672	0.897964	0.933098		1.49543	1.73901	3.3746	3.55929	2.93749	2.74015	4.13326	4.08753	5.0315	3.51449	4.21473	3.27046	3.25653	4.33791	2.89799	3.81393	4.09804	2.65711	5.06545	1.87206	5.13749	2.10733	5.51815
Panel f
WT→	pH 7.0														pH 7.0+glu										KO→	pH 7.0																		pH 7.0+glu
time (s)↓	R/G (normalized)														R/G (normalized)											R/G (normalized)																		R/G (normalized)
5	1	1	1	1	1	1	1	1	1	1	1	1	1		1	1	1	1	1	1	1	1	1	1		1	1	1	1	1	1	1	1	1	1	1	1	1	1	1	1	1		1	1	1	1	1	1
10	0.994935	0.997788	0.98825	0.995951	0.905296	0.993489	0.998126	0.993207	0.981252	0.985632	1.00012	1.01083	0.987073		0.973188	0.968603	1.02782	1.01055	0.995428	0.993542	0.984418	0.984506	0.98515	0.978228		1.005	0.9913	0.999595	1.00429	0.992417	1.00491	0.991069	0.995152	0.993736	0.981661	0.997375	0.974558	1.01166	0.998789	0.986489	0.998007	0.995376		1.00206	1.01011	0.978347	1.006	0.970191	1.04049
15	0.974687	0.972472	0.959486	0.997267	0.87875	0.973482	0.998691	0.973519	0.941895	0.961089	1.00324	1.00326	0.96982		0.964363	0.9405	1.04957	0.962902	0.958708	0.974298	0.978074	0.935154	0.990945	0.974283		0.996386	1.00364	1.00646	0.993813	0.988435	1.00129	1.00064	0.999528	1.00386	0.995415	0.991536	0.959135	0.991292	0.997843	1.01717	0.988534	0.995936		0.98829	1.00459	1.02238	0.991171	0.959552	0.999384
20	0.98821	0.953082	0.954005	0.969645	0.839808	0.937594	0.992821	0.937685	0.926663	0.957649	1.00158	0.993429	0.954348		0.957979	0.918227	1.06517	0.961622	0.943082	0.964529	0.956758	0.905191	0.976862	0.97586		0.97492	1.0052	1.00094	0.99272	0.974123	0.997835	0.99049	0.99611	0.999163	0.984708	0.999039	0.96154	0.988018	0.973822	1.01176	0.995016	0.990338		1.01603	1.01248	0.993652	0.998619	0.923053	0.976493
25	0.972018	0.949057	0.952598	0.952158	0.802085	0.913694	0.988755	0.91335	0.909131	0.940759	0.990015	0.985295	0.939076		0.922543	0.903403	1.05516	0.967286	0.934174	0.965498	0.948205	0.891201	0.967003	0.974074		0.969717	0.987702	1.00327	0.986397	0.986644	0.996601	0.987058	0.966835	1.00128	0.984865	0.993312	0.937187	0.990684	0.948387	1.01944	0.978937	0.983644		1.01676	1.00481	0.99999	0.986368	0.929477	0.976577
30	0.973091	0.925814	0.93685	0.938826	0.758646	0.904665	0.989333	0.904136	0.894739	0.936273	0.984747	0.990491	0.928134		0.900583	0.83503	1.02664	0.911715	0.879896	0.939224	0.928925	0.875032	0.954999	0.986063		0.961086	0.987258	1.0014	0.973567	0.989295	0.983121	0.988396	0.965179	0.985308	0.98236	0.979462	0.933026	0.986272	0.931083	1.03494	0.986046	0.979237		0.975205	0.988361	0.978211	0.962009	0.890424	0.959744
35	0.961963	0.911558	0.930052	0.942951	0.769432	0.895394	0.975033	0.893971	0.884793	0.930562	0.969591	0.980515	0.920485		0.891274	0.813329	1.03475	0.900829	0.83615	0.944321	0.917587	0.855244	0.962068	0.975029		0.961646	0.967635	0.981622	0.978153	0.974088	0.979747	0.97323	0.97098	0.992947	0.993585	0.964409	0.936778	0.97238	0.889213	0.998917	0.973611	0.969309		0.987324	0.985503	0.981947	0.982053	0.889334	0.950261
40	0.954773	0.890662	0.917516	0.922025	0.778993	0.8887	0.987029	0.888059	0.86927	0.9474	0.991789	0.979034	0.917937		0.87328	0.788116	1.01929	0.874469	0.800081	0.918931	0.893621	0.797873	0.953342	0.982005		0.960908	0.975133	0.974939	0.948766	0.964892	0.974937	0.977324	0.949554	0.993069	0.966114	0.968607	0.900625	0.959351	0.886461	1.01797	0.976143	0.962175		0.992032	0.963626	0.980416	0.947396	0.862484	0.973358
45	0.980303	0.87962	0.909499	0.937801	0.735015	0.859657	0.961412	0.855938	0.851524	0.926192	0.969933	0.974855	0.903479		0.856316	0.769272	1.0173	0.857107	0.778591	0.907789	0.887559	0.821651	0.954872	0.951941		0.958602	0.978232	0.973661	0.934297	0.956123	0.969747	0.951261	0.935279	0.985595	0.963687	0.968162	0.910309	0.97683	0.846912	0.952092	0.960456	0.951328		0.976728	0.948763	0.972269	0.969918	0.881508	0.933885
50	0.94619	0.845586	0.894696	0.917668	0.729499	0.855431	0.955891	0.858941	0.829379	0.928997	0.988137	0.986914	0.894777		0.861703	0.784294	1.01911	0.856028	0.790242	0.896438	0.877609	0.78572	0.958666	0.919718		0.966805	0.986546	0.991408	0.922083	0.957677	0.953692	0.936742	0.908419	0.981975	0.954962	0.968252	0.879237	0.9581	0.854741	0.985769	0.946048	0.947029		0.966923	0.906657	0.954018	0.952927	0.850717	0.95627
55	0.957182	0.852077	0.898821	0.923801	0.764305	0.848013	0.954781	0.848537	0.814116	0.920326	0.971007	0.980794	0.89448		0.830135	0.756465	1.00706	0.838646	0.753531	0.879927	0.857576	0.769484	0.953807	0.924571		0.943039	0.972557	0.97865	0.899054	0.93667	0.958392	0.94652	0.920955	0.974008	0.964816	0.947138	0.872795	0.956118	0.844369	1.00353	0.93382	0.940777		0.992538	0.894491	0.962978	0.9435	0.854253	0.92778
60	0.952884	0.847256	0.904618	0.918961	0.735506	0.822152	0.947267	0.82144	0.80016	0.910267	0.961107	0.96965	0.882606		0.829058	0.739105	1.01726	0.804429	0.716999	0.873457	0.838151	0.780001	0.956115	0.907838		0.970642	0.953153	0.974145	0.873971	0.928586	0.950567	0.942234	0.897978	0.98258	0.962063	0.955952	0.871458	0.944881	0.814893	1.00564	0.901596	0.933146		0.976521	0.852516	0.970375	0.954769	0.862109	0.907667
65	0.946395	0.823095	0.882587	0.905551	0.749454	0.818826	0.93852	0.815589	0.785768	0.914084	0.950001	0.968423	0.874858		0.805482	0.719058	0.988365	0.774178	0.672449	0.861906	0.849228	0.765353	0.953067	0.860442		0.981887	0.976255	0.969715	0.891511	0.935302	0.951665	0.946606	0.916245	0.973335	0.97769	0.945751	0.843255	0.927855	0.818509	1.00387	0.920585	0.936252		0.963021	0.850656	0.985487	0.942951	0.881034	0.871414
70	0.956959	0.81342	0.882561	0.910204	0.735635	0.815702	0.942848	0.81782	0.770241	0.901931	0.975925	0.974093	0.874778		0.80601	0.727586	0.989962	0.770026	0.681439	0.854279	0.830706	0.745705	0.92232	0.84066		0.961548	0.983364	0.973356	0.871492	0.920707	0.937588	0.930263	0.901805	0.960239	0.952312	0.93856	0.838934	0.954158	0.795995	0.983933	0.904883	0.925571		0.968003	0.806382	0.949407	0.937752	0.837809	0.894753
75	0.958716	0.795887	0.852031	0.884256	0.726605	0.794756	0.931164	0.795472	0.757336	0.898422	0.966119	0.960848	0.860134		0.795998	0.722374	0.987516	0.771965	0.668482	0.843104	0.822496	0.725991	0.886128	0.806545		0.9549	0.970999	0.97922	0.894772	0.889053	0.950945	0.93263	0.902696	0.962621	0.957462	0.929074	0.821809	0.914953	0.80155	0.957921	0.877053	0.918604		0.971248	0.800476	0.919267	0.886405	0.860355	0.844611
80	0.962192	0.769286	0.842533	0.895028	0.743432	0.784318	0.900636	0.783981	0.754654	0.886291	0.95465	0.951488	0.852374		0.762062	0.69078	0.95988	0.741908	0.623802	0.829412	0.808221	0.709182	0.864044	0.801437		0.951898	0.944793	0.984741	0.875267	0.891922	0.941994	0.914978	0.893011	0.964735	0.943371	0.935805	0.81127	0.917324	0.77329	0.928188	0.898698	0.910705		0.970146	0.781855	0.895668	0.903174	0.843536	0.860837
85	0.944088	0.764354	0.825093	0.885703	0.750566	0.778185	0.89512	0.778569	0.756808	0.876826	0.96209	0.942422	0.846652		0.73719	0.676732	0.959547	0.732567	0.611645	0.800522	0.798449	0.697314	0.828725	0.752991		0.939132	0.950321	0.985441	0.864999	0.886522	0.936799	0.923178	0.894445	0.948036	0.946463	0.930833	0.813323	0.927128	0.789174	0.988912	0.873633	0.912396		0.995735	0.759998	0.885242	0.902325	0.827135	0.823834
90	0.948272	0.763144	0.822636	0.865489	0.715749	0.75868	0.87791	0.758001	0.729243	0.869188	0.930226	0.931687	0.830852		0.724576	0.658316	0.926748	0.691515	0.581105	0.779909	0.7688	0.660315	0.803817	0.737176		0.929063	0.953312	0.996862	0.874581	0.877367	0.927445	0.907934	0.886267	0.961949	0.932631	0.911168	0.803945	0.9134	0.774678	0.959297	0.89702	0.906682		0.990442	0.746512	0.881101	0.87063	0.820355	0.834656
95	0.957513	0.741529	0.800728	0.876694	0.727488	0.745916	0.858057	0.744859	0.728206	0.84952	0.908452	0.926909	0.822156		0.713353	0.658256	0.922055	0.685457	0.570069	0.764428	0.779293	0.6862	0.777909	0.700074		0.928794	0.925885	0.990208	0.886214	0.879574	0.930885	0.900611	0.877699	0.957769	0.925697	0.918423	0.79172	0.912606	0.783647	0.957932	0.884365	0.903252		0.971705	0.724412	0.878886	0.892304	0.828429	0.856829
100	0.955068	0.745145	0.789006	0.863822	0.725605	0.721932	0.847615	0.721658	0.712815	0.862188	0.884628	0.910122	0.811634		0.702163	0.64245	0.90163	0.690988	0.554521	0.763444	0.763902	0.64178	0.7646	0.670963		0.912437	0.926268	0.989852	0.867057	0.864664	0.924345	0.910224	0.878651	0.948286	0.915567	0.920574	0.791885	0.915408	0.772494	0.928913	0.876223	0.896428		0.989709	0.71171	0.898588	0.861238	0.836161	0.840086
105	0.935915	0.752622	0.778724	0.870635	0.727969	0.714551	0.842527	0.714387	0.690444	0.836573	0.872042	0.911733	0.80401		0.688736	0.647244	0.895027	0.669301	0.554751	0.757173	0.760323	0.643356	0.741917	0.645022		0.938577	0.918776	0.989012	0.861957	0.862769	0.928449	0.904624	0.857919	0.963144	0.919308	0.91195	0.781989	0.913302	0.757385	0.948774	0.871898	0.895615		0.98313	0.684651	0.865734	0.874967	0.826765	0.816657
110	0.937242	0.745027	0.761883	0.849147	0.717523	0.695926	0.807855	0.69563	0.688639	0.833283	0.855471	0.898494	0.79051		0.662188	0.629236	0.866279	0.661104	0.531377	0.732188	0.744834	0.621287	0.726039	0.63687		0.940834	0.894805	0.975143	0.870269	0.867158	0.915364	0.895568	0.852731	0.950104	0.907759	0.909812	0.779945	0.903256	0.758204	0.957059	0.907843	0.892866		0.99002	0.68242	0.900648	0.88794	0.830731	0.838054
115	0.925795	0.743874	0.75142	0.844843	0.71146	0.705505	0.79512	0.704683	0.689041	0.826791	0.866331	0.8969	0.78848		0.64983	0.635287	0.856444	0.646138	0.535743	0.71019	0.709678	0.622053	0.705	0.618798		0.941332	0.904805	0.987942	0.852454	0.860734	0.900802	0.888031	0.839505	0.932846	0.896836	0.907313	0.758843	0.909341	0.752293	0.960933	0.87157	0.885349		0.985074	0.680295	0.890288	0.872801	0.819615	0.831991
120	0.91993	0.738896	0.741129	0.814444	0.701348	0.683946	0.785017	0.683651	0.689722	0.812451	0.849854	0.891114	0.775958		0.645932	0.642043	0.872436	0.666482	0.550043	0.70496	0.699187	0.598947	0.677873	0.621003		0.925603	0.894937	0.966839	0.850385	0.846994	0.90155	0.889498	0.83012	0.939356	0.893268	0.899825	0.771761	0.919676	0.747254	0.902367	0.8898	0.879327		0.984878	0.662561	0.886032	0.912542	0.799322	0.845829
125	0.913687	0.725913	0.728929	0.830787	0.692604	0.673015	0.783524	0.671659	0.686631	0.805688	0.8244	0.870207	0.767254		0.633389	0.657992	0.873318	0.666828	0.536839	0.692001	0.676048	0.611619	0.661267	0.600315		0.924473	0.885493	0.965273	0.861891	0.854524	0.90911	0.89234	0.840496	0.935723	0.895392	0.890766	0.787685	0.909028	0.747965	0.912672	0.897889	0.88192		0.996437	0.66122	0.878951	0.882652	0.813807	0.83621
130	0.912242	0.719052	0.726846	0.791721	0.684121	0.671393	0.772889	0.672081	0.690232	0.796886	0.822894	0.865372	0.760477		0.621453	0.651553	0.865923	0.656774	0.527077	0.687457	0.655089	0.59213	0.640806	0.580821		0.922614	0.885471	0.966078	0.854015	0.8458	0.917529	0.892641	0.821147	0.936638	0.898915	0.888918	0.796957	0.89487	0.738558	0.897505	0.885914	0.877723		0.998866	0.645995	0.892185	0.913821	0.807559	0.867104
135	0.914306	0.714081	0.724199	0.789761	0.662492	0.668519	0.763957	0.667983	0.69225	0.781445	0.800449	0.85104	0.75254		0.613849	0.654889	0.859622	0.650815	0.534785	0.675034	0.649437	0.587275	0.614837	0.558049		0.921505	0.880792	0.947862	0.848104	0.836615	0.915168	0.885226	0.834918	0.93622	0.903407	0.887766	0.765373	0.895201	0.737268	0.920161	0.851127	0.87292		0.98272	0.66531	0.879394	0.916213	0.824508	0.845339
140	0.903939	0.709427	0.72466	0.803459	0.665125	0.665858	0.767498	0.672499	0.688624	0.760806	0.793778	0.846661	0.750194		0.632332	0.672599	0.868607	0.678542	0.550525	0.656191	0.643446	0.567159	0.598919	0.535383		0.909742	0.875737	0.950841	0.852809	0.827234	0.919044	0.889745	0.833918	0.942808	0.90472	0.889071	0.749605	0.889206	0.730899	0.910744	0.860913	0.871065		0.997564	0.645987	0.873355	0.912799	0.823239	0.849206
145	0.893969	0.707961	0.712281	0.791253	0.658467	0.675501	0.757409	0.675468	0.688344	0.76737	0.813703	0.832212	0.747828		0.629058	0.675575	0.863421	0.665408	0.546826	0.63786	0.642042	0.570426	0.592673	0.476596		0.934786	0.867217	0.951866	0.857691	0.812384	0.926754	0.892152	0.84912	0.939705	0.898157	0.893117	0.750711	0.888167	0.730734	0.915503	0.852754	0.872551		0.972445	0.651111	0.904943	0.944807	0.835309	0.850024
150	0.884694	0.707868	0.711612	0.795294	0.645343	0.672502	0.733906	0.664935	0.692741	0.747665	0.801951	0.825058	0.740298		0.603064	0.689488	0.861363	0.667185	0.541864	0.62314	0.635445	0.547476	0.579749	0.405891		0.93225	0.869486	0.95556	0.870775	0.814364	0.915812	0.886664	0.845472	0.939693	0.898708	0.875873	0.726956	0.884616	0.720402	0.900745	0.865578	0.868935		0.964876	0.626187	0.883507	0.937055	0.836343	0.874613
155	0.893298	0.69959	0.702437	0.78686	0.640526	0.660152	0.714875	0.659283	0.69363	0.736784	0.799596	0.811939	0.733248		0.568601	0.681722	0.846389	0.665722	0.536482	0.614444	0.634709	0.54605	0.559295	0.348053		0.928376	0.867662	0.952874	0.854875	0.814619	0.910668	0.880818	0.839125	0.940944	0.889969	0.884282	0.754741	0.858755	0.71634	0.919782	0.833991	0.865489		0.952008	0.628228	0.875954	0.961062	0.855567	0.85121
160	0.881358	0.697014	0.703151	0.775195	0.642769	0.648196	0.709631	0.648232	0.689024	0.723937	0.791956	0.81521	0.727139		0.561829	0.696589	0.864014	0.665795	0.54628	0.60735	0.634329	0.532787	0.545057	0.299815		0.929591	0.865961	0.950821	0.88749	0.820073	0.903345	0.874276	0.843728	0.926933	0.882589	0.872458	0.73549	0.872687	0.689878	0.91144	0.838524	0.86283		0.958072	0.620668	0.897638	0.927294	0.857058	0.852242
165	0.884517	0.691902	0.694155	0.777878	0.660031	0.638333	0.710754	0.637871	0.687802	0.710351	0.798484	0.797586	0.724139		0.543191	0.723509	0.843094	0.678311	0.56306	0.596829	0.62198	0.524735	0.534256	0.27081		0.922939	0.858667	0.946592	0.859885	0.811489	0.902569	0.872261	0.842069	0.91195	0.878888	0.876902	0.717271	0.85684	0.712744	0.863003	0.854881	0.855559		0.934239	0.601586	0.879163	0.91431	0.858822	0.83656
170	0.865406	0.684014	0.681865	0.766446	0.647722	0.625947	0.699495	0.617266	0.686605	0.691955	0.785516	0.78819	0.711702		0.523876	0.702355	0.830783	0.661618	0.544308	0.583912	0.626244	0.525789	0.527624	0.250345		0.909297	0.848231	0.936494	0.857123	0.800519	0.906452	0.875883	0.84165	0.920888	0.879263	0.866362	0.726139	0.869963	0.702043	0.859226	0.830009	0.851846		0.945837	0.60444	0.851307	0.911926	0.84725	0.86887
175	0.882012	0.680099	0.687288	0.772274	0.618422	0.617691	0.699175	0.62551	0.678223	0.697692	0.787509	0.795946	0.71182		0.526049	0.721216	0.842492	0.675744	0.55686	0.583361	0.625536	0.50806	0.513251	0.241451		0.918564	0.859386	0.941601	0.842971	0.815432	0.899313	0.86428	0.853848	0.936637	0.875471	0.868453	0.715541	0.857953	0.694585	0.865376	0.832056	0.852592		0.931659	0.598362	0.878327	0.923994	0.836591	0.822922
180	0.858108	0.670482	0.676339	0.76648	0.610536	0.605721	0.680927	0.58776	0.66951	0.674407	0.789987	0.778251	0.697376		0.520031	0.712198	0.822933	0.672669	0.559276	0.569774	0.622045	0.509763	0.517384	0.225941		0.927921	0.872855	0.937883	0.848216	0.81287	0.897732	0.857078	0.849508	0.920858	0.884984	0.868924	0.700436	0.849339	0.685684	0.729115	0.816543	0.841247		0.924468	0.591494	0.880757	0.922769	0.852654	0.823808
185	0.871738	0.665672	0.678671	0.787241	0.630896	0.600455	0.677667	0.581456	0.596734	0.668818	0.794466	0.77061	0.693702		0.521871	0.727077	0.822832	0.675497	0.557739	0.556792	0.622505	0.522772	0.508318	0.219293		0.937984	0.871758	0.948215	0.84703	0.809205	0.895745	0.869826	0.846064	0.928364	0.876085	0.870021	0.705702	0.860347	0.689698	0.669113	0.839927	0.841568		0.937542	0.585748	0.862807	0.936799	0.84342	0.83033
190	0.874812	0.665984	0.676993	0.775399	0.631113	0.58582	0.68489	0.565772	0.5924	0.654451	0.779629	0.77234	0.6883		0.507793	0.71105	0.816361	0.670166	0.54665	0.548848	0.618015	0.5092	0.507763	0.212785		0.920763	0.874452	0.935417	0.8405	0.815277	0.877778	0.851962	0.835354	0.909775	0.860633	0.862647	0.694906	0.84125	0.687758	0.655528	0.828108	0.830757		0.91938	0.595807	0.874963	0.907399	0.859544	0.827814
195	0.870526	0.659964	0.669162	0.772099	0.637982	0.59254	0.658279	0.573244	0.589131	0.645935	0.779675	0.75927	0.683984		0.503442	0.715382	0.809396	0.66539	0.541405	0.540251	0.608937	0.520287	0.501337	0.213206		0.939895	0.872656	0.951841	0.835015	0.814728	0.879282	0.860088	0.831674	0.905697	0.860487	0.863762	0.694381	0.855006	0.697178	0.614916	0.815285	0.830743		0.8979	0.564229	0.892508	0.899675	0.834547	0.821593
200	0.868652	0.649192	0.673706	0.770173	0.638055	0.583495	0.661643	0.604419	0.584491	0.635848	0.778169	0.753745	0.683466		0.499114	0.69826	0.79367	0.640371	0.522263	0.533123	0.616467	0.505615	0.50256	0.210943		0.910885	0.873736	0.949656	0.81526	0.800726	0.876155	0.844265	0.826994	0.915189	0.861746	0.859441	0.687109	0.834475	0.687317	0.571218	0.844371	0.822409		0.891374	0.563684	0.867124	0.896581	0.875145	0.822791
205	0.850141	0.637077	0.663227	0.768727	0.616708	0.581136	0.655703	0.582364	0.57983	0.616925	0.772035	0.753535	0.673117		0.500896	0.681988	0.77297	0.6285	0.516588	0.524886	0.60789	0.486317	0.488519	0.217579		0.929047	0.865439	0.934629	0.79338	0.797834	0.885748	0.843108	0.820489	0.912879	0.859248	0.85172	0.672854	0.846959	0.684849	0.548217	0.842674	0.818067		0.884476	0.570065	0.892893	0.896529	0.829696	0.790195
210	0.866034	0.634269	0.662291	0.757829	0.618375	0.572218	0.638971	0.552913	0.574775	0.627345	0.759205	0.754711	0.668245		0.502635	0.673032	0.762669	0.630094	0.504706	0.517487	0.598472	0.481182	0.483393	0.217794		0.932366	0.850294	0.923634	0.778855	0.796427	0.876493	0.855805	0.828929	0.91069	0.86047	0.842476	0.673974	0.859906	0.692422	0.535976	0.808555	0.814204		0.892824	0.560724	0.866569	0.917274	0.795103	0.801683
215	0.860227	0.611903	0.66258	0.766295	0.625633	0.577262	0.647205	0.562384	0.572103	0.618337	0.748671	0.736847	0.665787		0.503631	0.663487	0.752333	0.622281	0.499766	0.504694	0.593496	0.468906	0.478357	0.219527		0.925735	0.864113	0.932852	0.778307	0.786914	0.872206	0.852201	0.829431	0.907011	0.849144	0.855389	0.664841	0.843549	0.681301	0.536095	0.822502	0.812599		0.874141	0.567365	0.892742	0.866788	0.799486	0.815068
220	0.851902	0.602891	0.657791	0.767763	0.63743	0.58186	0.646696	0.599177	0.560262	0.609463	0.751067	0.734099	0.6667		0.507171	0.653104	0.745037	0.619331	0.48804	0.49434	0.58733	0.456141	0.478945	0.227965		0.924846	0.867782	0.910866	0.760591	0.780442	0.892621	0.840861	0.834737	0.899346	0.853674	0.8432	0.664617	0.84041	0.680441	0.540534	0.835511	0.810655		0.871223	0.555658	0.894061	0.757334	0.753699	0.795182
225	0.850167	0.596924	0.652462	0.757544	0.638542	0.581269	0.638229	0.565723	0.543111	0.604335	0.746637	0.729742	0.658724		0.496199	0.643482	0.733045	0.619829	0.481549	0.488915	0.588724	0.461234	0.478668	0.220329		0.936736	0.856876	0.924116	0.745027	0.789722	0.869178	0.8497	0.825264	0.911091	0.855519	0.846608	0.65514	0.842327	0.679512	0.540971	0.819721	0.809219		0.877772	0.549161	0.888541	0.684387	0.738459	0.78672
230	0.854527	0.590295	0.644915	0.744898	0.620785	0.587913	0.63032	0.580822	0.53499	0.604675	0.747783	0.730388	0.656026		0.504817	0.638726	0.730734	0.607328	0.482798	0.482114	0.594207	0.455252	0.474657	0.211877		0.916276	0.87031	0.926775	0.758357	0.775199	0.87045	0.829092	0.819946	0.897702	0.85422	0.843827	0.653439	0.835781	0.683189	0.53195	0.794155	0.803792		0.860299	0.553943	0.892458	0.597806	0.748191	0.804535
235	0.853956	0.583702	0.638488	0.758055	0.619968	0.573278	0.621835	0.591474	0.533035	0.591321	0.742599	0.70656	0.651189		0.501381	0.651495	0.72798	0.623632	0.477859	0.475806	0.592081	0.460846	0.471482	0.208236		0.931959	0.858421	0.921181	0.747483	0.783593	0.884401	0.841912	0.813625	0.910473	0.858851	0.84552	0.650534	0.85138	0.676623	0.538755	0.804583	0.807456		0.85268	0.550653	0.907379	0.557711	0.741153	0.803044
240	0.830739	0.582663	0.636157	0.748094	0.607203	0.566024	0.616046	0.580589	0.534438	0.584704	0.735423	0.700798	0.643573		0.495443	0.634867	0.720588	0.602257	0.466309	0.466199	0.589919	0.45151	0.466403	0.201721		0.923518	0.855984	0.923622	0.746887	0.782429	0.859963	0.841173	0.814559	0.889832	0.838938	0.845511	0.643873	0.851402	0.686278	0.528931	0.801972	0.80218		0.847812	0.563054	0.901124	0.514568	0.757128	0.804155
245	0.82634	0.572923	0.63544	0.740798	0.607306	0.566108	0.618351	0.571719	0.521302	0.573473	0.752705	0.688718	0.639599		0.492435	0.629886	0.715914	0.601393	0.464271	0.470807	0.584045	0.432824	0.467257	0.199701		0.925889	0.865931	0.925662	0.746984	0.772183	0.856838	0.837684	0.811393	0.889013	0.846564	0.849407	0.644175	0.828796	0.685527	0.529832	0.826353	0.80264		0.853793	0.542124	0.87144	0.502789	0.729505	0.781484
250	0.831378	0.563273	0.626087	0.743719	0.625469	0.562603	0.620293	0.584804	0.501202	0.576195	0.737904	0.687048	0.638331		0.491354	0.624328	0.703904	0.592328	0.457435	0.457834	0.585068	0.424679	0.468948	0.195122		0.90387	0.862123	0.909716	0.724095	0.773315	0.852124	0.831126	0.819459	0.889321	0.853371	0.851044	0.650168	0.833811	0.680174	0.537245	0.799629	0.798162		0.835739	0.539424	0.888582	0.467782	0.744121	0.790177
255	0.842026	0.563506	0.624784	0.718833	0.600852	0.552735	0.614771	0.577123	0.484941	0.572529	0.740409	0.696797	0.632442		0.491589	0.627701	0.706284	0.59246	0.454282	0.454235	0.583787	0.415074	0.460026	0.188379		0.898543	0.868727	0.909619	0.751531	0.768639	0.866994	0.835851	0.807698	0.898062	0.846178	0.837926	0.646236	0.828027	0.678306	0.528146	0.781314	0.796987		0.834044	0.533102	0.891096	0.45642	0.744517	0.809434
260	0.839504	0.566884	0.622876	0.718735	0.613794	0.547775	0.611901	0.547483	0.458385	0.563997	0.74215	0.677031	0.625876		0.491404	0.628226	0.707126	0.594695	0.443515	0.450569	0.583559	0.420527	0.459031	0.186816		0.89468	0.850741	0.906691	0.754656	0.770893	0.873586	0.847326	0.816349	0.890775	0.839753	0.830836	0.64908	0.837159	0.688809	0.53621	0.781218	0.798048		0.824046	0.541379	0.873479	0.459727	0.750359	0.818913
265	0.826526	0.567752	0.627147	0.706798	0.595861	0.527424	0.609939	0.526796	0.437587	0.556187	0.741534	0.677738	0.616774		0.483325	0.611447	0.688879	0.58715	0.440683	0.449123	0.586352	0.414388	0.455897	0.181925		0.897586	0.859647	0.903046	0.759164	0.779367	0.858666	0.841105	0.822008	0.887441	0.844969	0.828277	0.658006	0.830476	0.688441	0.521433	0.811109	0.799421		0.833128	0.542117	0.893467	0.450506	0.760978	0.804279
270	0.830224	0.566743	0.622103	0.723867	0.603574	0.523844	0.59457	0.521039	0.431048	0.551818	0.730967	0.680442	0.61502		0.478758	0.61489	0.671883	0.574282	0.438765	0.441533	0.582527	0.397841	0.448036	0.186527		0.905307	0.865314	0.917406	0.76019	0.768588	0.853754	0.843217	0.806197	0.900268	0.84656	0.825184	0.655125	0.821694	0.696251	0.550317	0.791613	0.800437		0.825653	0.521067	0.877248	0.437831	0.751487	0.798119
275	0.842013	0.560522	0.616537	0.72835	0.610074	0.52144	0.590717	0.523996	0.419647	0.543662	0.742977	0.674745	0.614557		0.469864	0.601679	0.637012	0.56688	0.426392	0.440638	0.586115	0.396304	0.444594	0.182785		0.898973	0.871839	0.912632	0.774206	0.762931	0.850322	0.838283	0.826163	0.892563	0.8279	0.833907	0.620627	0.838662	0.681048	0.548612	0.802033	0.798794		0.82316	0.524305	0.867765	0.436156	0.7558	0.801603
280	0.836805	0.559748	0.619472	0.704409	0.624243	0.505103	0.589467	0.466596	0.416592	0.543312	0.733896	0.670803	0.60587		0.459125	0.588421	0.607843	0.562918	0.418638	0.43516	0.573047	0.392705	0.445909	0.17791		0.882833	0.862584	0.901746	0.76581	0.760705	0.845387	0.828648	0.825995	0.873725	0.831617	0.835323	0.624552	0.827421	0.672183	0.572226	0.815552	0.795394		0.823824	0.525408	0.852138	0.420392	0.741454	0.813635
285	0.828057	0.556346	0.611585	0.716724	0.598483	0.490548	0.582385	0.465961	0.404257	0.539618	0.744945	0.661578	0.600041		0.454618	0.596913	0.596717	0.548527	0.420944	0.429952	0.571318	0.396166	0.435859	0.174478		0.87793	0.863306	0.90387	0.773281	0.76681	0.850236	0.834412	0.834962	0.872971	0.825098	0.832112	0.625937	0.82718	0.679718	0.590681	0.784182	0.796418		0.82593	0.528027	0.864573	0.416844	0.708117	0.826014
290	0.833048	0.561272	0.621025	0.721899	0.587103	0.487978	0.577196	0.50498	0.406931	0.537927	0.746548	0.639839	0.602145		0.432364	0.590196	0.569073	0.543948	0.409986	0.421505	0.574644	0.376092	0.414298	0.177395		0.876396	0.871745	0.917975	0.776797	0.766085	0.848145	0.834585	0.817706	0.877862	0.834584	0.811278	0.626628	0.828246	0.658502	0.598548	0.78407	0.795572		0.820894	0.516294	0.855089	0.411503	0.725243	0.795981
295	0.838207	0.55242	0.611556	0.719214	0.591341	0.482421	0.572589	0.472145	0.4015	0.524642	0.739064	0.638696	0.595316		0.423145	0.583797	0.54986	0.541583	0.407393	0.417956	0.574163	0.379882	0.423306	0.173981		0.855287	0.867726	0.922176	0.791561	0.768002	0.854551	0.826209	0.829267	0.878359	0.828324	0.821327	0.63674	0.828451	0.669678	0.606342	0.811734	0.799733		0.82712	0.523168	0.856365	0.412432	0.711258	0.791694
300	0.831489	0.553391	0.610143	0.706693	0.593121	0.475078	0.570173	0.478118	0.39243	0.519023	0.735684	0.616166	0.590126		0.417188	0.58444	0.540163	0.514878	0.405575	0.414407	0.569793	0.376432	0.429003	0.170975		0.853282	0.862293	0.93813	0.807975	0.766532	0.857489	0.836817	0.828811	0.886234	0.82727	0.815583	0.640924	0.831367	0.676643	0.636944	0.779169	0.802842		0.814981	0.516023	0.85375	0.403466	0.709643	0.785533
305	0.82199	0.549785	0.605387	0.70753	0.581729	0.476796	0.56928	0.473715	0.386469	0.520735	0.725712	0.615992	0.58626		0.404137	0.563779	0.518294	0.507177	0.374869	0.411949	0.573731	0.363423	0.426809	0.167228		0.874271	0.881897	0.951308	0.802859	0.769376	0.847276	0.836539	0.809538	0.886304	0.819599	0.822243	0.626941	0.821295	0.681771	0.641965	0.79673	0.804369		0.816839	0.506797	0.850132	0.4173	0.668342	0.793331
310	0.823086	0.55467	0.617206	0.705638	0.591147	0.475233	0.570413	0.484921	0.380799	0.515641	0.725373	0.589818	0.586162		0.395231	0.554137	0.514248	0.496603	0.358674	0.399575	0.569704	0.370867	0.420605	0.165226		0.841752	0.857828	0.935497	0.795266	0.749737	0.860178	0.834198	0.835545	0.888007	0.825318	0.826248	0.639363	0.822061	0.658439	0.646378	0.777663	0.799592		0.802608	0.51709	0.850854	0.425454	0.678395	0.810628
315	0.831631	0.555888	0.612272	0.701354	0.572589	0.473158	0.565221	0.49095	0.375233	0.511252	0.72554	0.592836	0.583994		0.391914	0.541832	0.50686	0.497613	0.354323	0.392816	0.569354	0.366805	0.422639	0.167298		0.840512	0.850087	0.92311	0.789316	0.760086	0.848314	0.842153	0.840714	0.885926	0.830844	0.816219	0.623201	0.828046	0.687858	0.661005	0.769196	0.799787		0.80539	0.504767	0.848856	0.45373	0.658574	0.783192
320	0.835257	0.554508	0.60721	0.691879	0.583184	0.484751	0.565862	0.474259	0.370607	0.504045	0.728426	0.581386	0.581781		0.396381	0.543077	0.50784	0.504461	0.343349	0.383149	0.5663	0.358789	0.422052	0.166804		0.819764	0.851111	0.927328	0.791494	0.764716	0.867798	0.835396	0.829352	0.877764	0.828182	0.826077	0.63548	0.829051	0.674716	0.691291	0.790239	0.802485		0.795302	0.50529	0.81586	0.462147	0.622192	0.796579
325	0.821533	0.541972	0.59688	0.699874	0.588201	0.472192	0.562753	0.469694	0.360341	0.511214	0.730663	0.577286	0.577717		0.391018	0.540177	0.506109	0.4941	0.329863	0.38122	0.566608	0.347531	0.419513	0.165398		0.80654	0.848661	0.921409	0.795673	0.755469	0.857347	0.844493	0.829215	0.886185	0.811655	0.808274	0.632222	0.835889	0.673963	0.687775	0.786638	0.798838		0.789955	0.503574	0.85519	0.476839	0.63104	0.798978
330	0.829959	0.540416	0.594146	0.702036	0.575698	0.474617	0.556549	0.458405	0.352387	0.514271	0.720021	0.574735	0.574437		0.380382	0.522662	0.492134	0.486053	0.313533	0.384416	0.557036	0.360986	0.420552	0.16861		0.822836	0.827472	0.917669	0.796022	0.768328	0.854613	0.8387	0.828285	0.891308	0.828461	0.810305	0.651292	0.823907	0.666235	0.68208	0.782224	0.799359		0.793825	0.506314	0.855751	0.475759	0.606143	0.777444
335	0.829617	0.537969	0.589576	0.701833	0.570051	0.466115	0.557092	0.465831	0.353888	0.51299	0.721969	0.574511	0.573453		0.373324	0.51234	0.477264	0.471934	0.289947	0.376924	0.555877	0.352773	0.419137	0.16885		0.823195	0.828972	0.91078	0.794284	0.75467	0.850074	0.824672	0.814985	0.876026	0.824657	0.815087	0.631722	0.824275	0.66303	0.658929	0.764879	0.791265		0.780703	0.492064	0.835662	0.488169	0.600391	0.778253
340	0.836417	0.529094	0.589088	0.683034	0.57795	0.478649	0.556617	0.474875	0.34755	0.506245	0.731979	0.56406	0.572963		0.369341	0.503818	0.472751	0.471158	0.287612	0.376971	0.557409	0.356763	0.42004	0.167325		0.812286	0.822497	0.917706	0.802483	0.754256	0.863594	0.839394	0.80354	0.894621	0.821658	0.810987	0.622289	0.827004	0.664742	0.688565	0.765087	0.794419		0.778393	0.510385	0.823899	0.483973	0.597094	0.77909
345	0.816547	0.530482	0.587315	0.701534	0.578055	0.469325	0.553788	0.487852	0.342453	0.500069	0.718439	0.565916	0.570981		0.361637	0.496011	0.456631	0.459994	0.277426	0.375939	0.549442	0.347663	0.410261	0.169138		0.826654	0.831559	0.908889	0.805501	0.745426	0.858534	0.836937	0.814754	0.874566	0.818583	0.804527	0.640041	0.819759	0.660605	0.711635	0.773636	0.795725		0.788604	0.505642	0.840412	0.524986	0.602475	0.788327
350	0.836053	0.527338	0.580625	0.69406	0.586585	0.458901	0.552909	0.475139	0.341571	0.506963	0.718576	0.56102	0.569978		0.356384	0.492147	0.453658	0.462459	0.276235	0.369063	0.548324	0.356722	0.409404	0.163868		0.81061	0.821011	0.899774	0.813487	0.752334	0.85503	0.836669	0.802102	0.87287	0.824753	0.813161	0.630524	0.835133	0.658832	0.708894	0.776741	0.794495		0.79219	0.499257	0.832365	0.527195	0.590588	0.800178
355	0.825516	0.530175	0.580901	0.694094	0.581417	0.466156	0.548053	0.47686	0.337935	0.499026	0.717662	0.547569	0.567114		0.351102	0.479467	0.446342	0.454619	0.269598	0.370025	0.542203	0.348197	0.408211	0.16487		0.816109	0.806818	0.904317	0.795605	0.744172	0.857278	0.826028	0.797889	0.871646	0.822724	0.809407	0.606683	0.832848	0.643556	0.72298	0.750826	0.788055		0.771624	0.476607	0.830462	0.548876	0.588033	0.776686
360	0.83262	0.525644	0.57882	0.680151	0.581108	0.465806	0.539234	0.481434	0.340031	0.50231	0.725289	0.539867	0.566026		0.347206	0.476898	0.440793	0.438141	0.267807	0.3685	0.533453	0.34983	0.413664	0.160108		0.811596	0.823394	0.897026	0.800796	0.747888	0.849507	0.831931	0.808666	0.86851	0.816804	0.800885	0.618109	0.834261	0.640846	0.724014	0.774367	0.790538		0.784158	0.498051	0.823118	0.566486	0.585748	0.774245
Panel g
		Asic1a+/+												Asic1a-/-
AUC	pH 7.0	257	188.2	199.9	226.5	188.2	175.4	200.5	175.3	164	193.6	232.3	220.4	266	257.9	277.1	240.6	237.2	261.2	254.3	246.8	269.2	255.9	253.6	205.5	253.7	207.8	215.1	243.9
	pH 7.0+glu	156.2	186.5	216.6	180.4	141.1	161.6	185.9	145.3	160.3	98.74			262.5	174.6	258.2	208.1	225.8	241.5	217.6	268.1	260.3	224.7	189.3	217.3	200.4	193.4	229.5
peak amplitude at 360 s	pH 7.0	0.83262	0.525644	0.57882	0.680151	0.581108	0.465806	0.539234	0.481434	0.340031	0.50231	0.725289	0.539867	0.811596	0.823394	0.897026	0.800796	0.747888	0.849507	0.831931	0.808666	0.86851	0.816804	0.800885	0.618109	0.834261	0.640846	0.724014	0.774367
	pH 7.0+glu	0.347206	0.476898	0.440793	0.438141	0.267807	0.3685	0.533453	0.34983	0.413664	0.160108			0.784158	0.498051	0.823118	0.566486	0.585748	0.774245	0.673396	0.882506	0.793213	0.709383	0.620425	0.611301	0.582719	0.560723	0.732572
Panel i
	Asic1a+/+													Asic1a-/-
pH 7.4	3.7037	2.94118	6.66667	28	3.125	9.83607	17.1429	4	4.34783	3.125	3.92157	2.08333		11.7647	4.65116	16.6667	20.4082	16.6667	10	8.69565	7.69231	3.22581	6.97674
pH 7.0	76.4706	29.7872	89.2857	20.9677	35.8491	31.5789	26.9841	30	37.2549	60.7143	50	66.6667	68.4211	21.0526	22.7273	14.2857	0	0	11.7647	24.3902	13.6364	12.9032	5.88235	8.10811	7.69231
pH 7.0+ GluR-B	25	55.5556	45.4545	84.6154	26.087	57.1429	89.4737	87.0968	100	88.4615	72.2222	74.0741	100	11.6279	10.2564	8.33333	23.2558	4.7619	8	6.66667	18.1818	4.54545	13.3333	7.14286	7.69231
pH 6.5	63.6364	50.4854	46.9388	69.7368	53.4884	36.8421	49.5238	66.3366	50	33.6735	30.4348			17.5	9.7561	2.5	11.6279	14.2857	22.2222	6.38298	30.5556	7.40741	8.57143	3.57143	8.33333	4.34783
pH 6.5+ GluR-B	15.7895	9.33333	19.403	42.6471	37.5	15.942	18.8235	8.92857	9.52381	49.505	19.5122	5.06329	6.25	5.55556	0	2.73973	3.125	1.53846	1.36986	4.05405	7.40741	2.77778	5.26316	2.7027
pH 6.0	30.7692	50	19.3548	29.6296	14.4578	8.77193	19.4444	21.0526	10.7143	37.2093	17.2414	10	26.9231	6.25	1.63934	11.3636	7.84314	5.55556	6.77966	1.92308	8.33333	1.69492	9.375
pH 6.0+ GluR-B	12.766	16.2162	26.9231	3.7037	13.5593	36.7347	5	12.8205	20	21.0526	31.0345	30.7692		13.3333	15.6627	21.0526	1.88679	1.81818	17.1053	13.3333	0	0	1.40845
Panel j
	Asic1a+/+								Asic1a-/-
pH 7.4	5.86817	4.36791	4.26977	5.84984	4.20624	4.85437	4.72289	5.50711	5.53877	5.78755	6.08011	3.35878	4.21123	4.79876	6.41673	5.43329
pH 7.0	10.5528	8.1761	10.4592	7.46988	10.8434	13.4752	7.98122	9.9631	4.82234	5.58214	3.98954	5.15192	6.73212	4.23672	5.9867	4.28571
pH 7.0+ GluR-B	13.0268	22.2222	19.1235	18.75	16.6667	10.1777	18.0921	7.77202	7.12009	9.54654	3.87674	5.71429	5.13176	3.44498	4.48718	4.39815
pH 6.5	13.2768	7.97799	7.98005	15.861	7.82967	9.51493	7.07763	7.77778	4.01969	2.78638	6.31068	3.30645	4.96795	6.12766	3.84615	4.75819
pH 6.5+ GluR-B	9.10138	7.84508	9.67118	8.48168	8.07087	11.3876	7.8607	8.53659	5.34031	5.87139	5.25292	6.18661	6.09037	6.53728	6.57343	5.32044
pH 6.0	7.88955	5.9501	6.52174	5.9387	8.15789	7.3423	5.35876	5.37525	5	4.37768	4.83271	4.42708	4.3021	5.84344	5.87595	5.02646
pH 6.0+ GluR-B	5.03597	4.52716	5.49683	4.37318	5.58428	4.54995	4.52865	5.98205	4.53737	5.90278	5.4505	5.98592	4.02414	4.85549	5.80986	5.37037
Panel l					Panel m
	pH 7.0+Glu	pH 6.5+Glu	pH 6.0+Glu			ctrl								blocker
tonic current (pA）	20.0236	11.7357	6.77112		D-AP5	1.0737	0.916186	0.957525	1.35148	1.32215	0.751304	0.977193	0.650462	0.970451	0.734063	1.23039	1.05279	0.914503	0.689002	0.818515	0.578906
	18.2349	10.1791	5.80071		NBQX	1.10573	0.974012	1.04959	1.32433	0.959921	0.853387	0.733037		0.876822	1.2112	0.820093	1.01539	0.961877	0.823334	0.95608
	19.5538	10.9313	8.33659		LY341495	1.14752	1.1615	0.939582	1.64194	1.46017	0.802339	0.383412	0.463539	1.25213	1.1718	0.922044	1.55094	1.38246	0.503826	0.476856	0.418658
	17.8946	11.5475	6.84704
	19.9027	18.7302	8.79679		Panel o
	17.7448	13.346	3.64834				GFP+													GFP-
	21.4995	15.6886	4.46525		% of cell death	pH 7.4	15	12.5	7.69231	0	0	0	0	0	0	0				0	3.22581	4.7619	1.49254	0	0	0	0	0	0
	19.1997		7.58038			pH 7.0	0	14.2857	0	0	5	10	0	3.0303	17.3913	3.84615	8	0	0	3.0303	6.66667	0	1.2987	0	5.26316	6.94444	3.92157	1.92308	5.35714	3.7037	0	2.7027
	15.6964		9.04167			pH 7.0+Glu	40	23.5294	20	27.2727	56.5217	57.8947	85.7143	78.5714	23.0769	44.1176				8.47458	2.43902	2.85714	3.125	10.5263	13.2075	0	0	4.25532	1.85185
	13.9211		6.74575			pH 7.0+Glu+PcTX-1	0	0	0	0	0	7.14286	0	0	28.5714	0	0			0	0	0	0	0	0	0	0	2.85714	0	0
Panel r													Panel s
		WT					KO							20	10
rCBF (%)	pre-MCAO	100	100	100	100	100	100	100	100	100	100		infarct volume (%)	26.7778	29.6529
	MCAO	43.3	27	41.3	49.07	25.47	6.93	39.07	23.9	39.17	8.1			26.4757	29.6893
	post-MCAO	96.067	82.47	82.17	94.57	79.33	94.5	83.63	65.43	89.47	69.1			26.6153	16.8726
														24.1393	21.0967
														24.1918	20.9896
														23.2841	13.4282
														14.1311	23.6727
														10.4968	13.9752
														26.1652
														13.2624
[truncated: 75 more columns]

## Sheet: Extended Data Fig.6
Panel a
	H+ Concentration (uM)↓	ctrl					glu
mASIC1a	0.04	0	0	0	0	0	0	0	0	0	0
	0.1	0.118157	0.15008	0.0614389	0.239618	0.0494959	0.436598	0.468733	0.272139	0.572756	0.199833
	0.14	0.623834	0.694861	0.470544	0.953649	0.401786	0.776614	0.787477	0.549658	1.03637	0.502542
	0.2	0.957108	0.862196	0.593646	1.04365	0.627575	0.974519	0.851923	0.702182	1.05417	0.683077
	0.28	1.05299	0.907103	0.921425	1.08321	0.780908	1	1	1	1	1
	H+ Concentration (uM)↓	ctrl						glu
mASIC1aK378A	0.04	0	0	0	0	0	0	0	0	0	0	0	0
	0.1	0.0710985	0.0321318	0.023797	0.0670917	0.0469813	0.208435	0.06244	0.031411	0.03152	0.081635	0.041459	0.201744
	0.14	0.759357	0.329208	0.305646	0.613144	0.313283	0.804624	0.940263	0.502651	0.359916	0.816444	0.366448	0.775635
	0.2	1.05353	0.645145	0.501676	0.867633	0.545184	0.958314	1.06929	0.734422	0.567834	0.942786	0.643001	0.888937
	0.28	1.08917	0.902805	0.744653	1.04544	0.741785	1.00308	1	1	1	1	1	1
Panel b
	H+ Concentration (uM)↓	ctrl					glu
R160A	0.04	0	0	0	0	0	0	0	0	0	0
	0.1	0.005445	0.00443	0.002123	0.00235	0.00095	0.00656	0.00445	0.00235	0.00214	0.00095
	0.14	0.04235	0.013145	0.02409	0.0171	0.00502	0.06148	0.018779	0.02108	0.01802	0.01204
	0.2	0.313	0.06573	0.08433	0.063245	0.04662	0.30732	0.07699	0.09035	0.08433	0.05622
	0.28	0.66179	0.152105	0.20178	0.24093	0.11084	0.565767	0.118305	0.17725	0.174673	0.07228
	H+ Concentration (uM)↓	ctrl							glu
K384A	0.04	0	0	0	0	0	0	0	0	0	0	0	0	0	0
	0.1	0.019998	0.04666	0.02666	0.03999	0.00666	0.00719	0.03179	0.053322	0.22663	0.07999	0.12665	0.06666	0.033143	0.10332
	0.14	0.17997	0.49992	0.27995	0.39332	0.19997	0.136887	0.42122	0.42659	1.046	0.66649	0.97842	0.566572	0.40923	0.96
	0.2	2.01	1.8264	1.05252	1.13308	1.61307	1.506	2.217	2.042	2.4329	1.04649	1.19312	2.19874	2.008	2.368
	0.28	2.413	2.57289	1.276	1.19274	2.75273	2.695	2.463	2.401	2.71943	1.276	1.201	2.85874	2.831	2.463
	H+ Concentration (uM)↓	ctrl			glu
Q225L	0.04	0	0	0	0	0	0
	0.1	0.14234	0.02611	0.028821	0.3632	0.05773	0.0546
	0.14	0.64429	0.08132	0.092532	0.99063	0.16615	0.165344
	0.2	1.5239	0.21735	0.294277	1.6934	0.28361	0.3231
	0.28	1.762	0.33076	0.376197	1.9795	0.354	0.405
	H+ Concentration (uM)↓	ctrl									glu
K388A	0.04	0	0	0	0	0	0	0	0	0	0	0	0	0	0	0	0	0	0
	0.1	0.0061	0.0081	0.0042	0.9	0.24483	0.084769	0.135526	0.07724	0.07	0.0061	0.0069	0.0041	0.18	0.305	0.09298	0.196	0.114	0.046
	0.14	0.087978	0.05228	0.02086	0.85833	1.555	0.4	1.07	0.59675	0.6465	0.95563	0.07437	0.02086	1.099	2.0669	0.6118	1.3346	0.747	0.949
	0.2	0.371646	0.2329	0.08852	2.039	5.0484	1.59	2.275	1.756	2.485	0.47176	0.265	0.07185	2.559	5.05	1.733	2.268	1.9897	2.89
	0.28	0.288	0.73284	0.28973	4.909	5.4689	2.268	2.336	2.62	3.4785	0.3292	0.44773	0.21326	3.358	5.489	2.275	2.338	2.63	3.347
	H+ Concentration (uM)↓	ctrl															glu
K392A	0.04	0	0	0	0	0	0	0	0	0	0	0	0	0	0	0	0	0	0	0	0	0	0	0	0	0	0	0	0	0	0
	0.1	0.14102	0.030112	0.15725	0.19576	0.126919	0.19576	0.2109	0.63245	0.032589	0.165241	0.021607	0.190315	0.020865	0.214695	0.055007	0.11017	0.03012	0.20494	0.1952	0.126916	0.19576	0.17779	0.81315	0.074937	0.259123	0.046841	0.243731	0.019907	0.205364	0.038719
	0.14	0.9695	0.36776	1.151	0.76798	0.94391	1.39253	1.0993	1.897	0.352298	1.18965	0.225198	1.27751	0.037456	1.00531	0.316316	1.26932	0.34885	1.163	0.67763	0.9401	1.656	1.144	2.108	0.592032	2.22844	0.547571	1.91013	0.070684	2.1652	0.509241
	0.2	2.635	0.88092	1.987	1.897	1.41559	1.79195	2.273	3.102	2.98736	3.87399	2.08844	2.42683	0.648476	2.491	3.1411	2.695	0.97357	2.198	2.017	1.65359	1.88977	2.213	3.674	2.69313	3.57755	1.9874	2.27694	0.791467	2.46424	2.58707
	0.28	3.282	1.36259	2.559	2.454	1.6407	3.2472	2.514	3.644	4.00651	3.44491	3.93307	2.06702	1.38422	3.46205	4.58909	2.996	1.3581	2.554	2.394	1.6637	3.38718	2.955	3.704	4.07185	3.68299	3.26194	1.96369	1.53929	3.36551	4.71176

## Sheet: Extended Data Fig.7
	Panel a		WT					Mutant
		Docking score	-3.605	-3.33	-3.3	-3.273	-2.461	-2.412	-2.279	-2.264	-2.254	-1.471	-1.402	-1.34	-1.29	-1.082	-0.438
		MM/GBSA	-15.54	-16.36	-9.98	-8.53	-11.48	-0.14	-1.2	-2.06	-2.69	-5.52	-2.14	-5.67	-3.45	-5.74	8.07
		Panel c								Panel e						Panel f				Panel g
			NMDAR-glu	cASIC1a-glu			NMDAR-glu	cASIC1a-glu		K379-glu			K379A-glu				MMPBSA(binding energy kJ/mol)			ASIC1a-glu	Time (ns)	370	371	372	373	374	375	376	377	378	379	380	381	382	383	384	385	386	387	388	389	390	391	392	393	394	395	396	397
		docking score	-3.592	-3.605		MM-GBSA	14.13	15.54		Time (ns)	RMSD (nm)		Time (ns)	RMSD (nm)		time (ns)	K379	K379A			0	-0.214	-0.053	-0.067	1.062	-0.375	-0.015	-0.02	0.57	0.335	25.097	-1.608	1.043	0.603	-8.636	-0.158	-0.096	-0.207	-4.006	-0.2	-0.335	-0.329	-1.339	-0.517	-0.279	0.05	-1.492	0.645	9.644
			-3.286	-3.33			17.8	16.36		0	0.0004495		0	0.0003547		0	147.663	111.624			2	-0.186	0.011	0.005	-0.629	0.395	-0.031	0.005	-0.337	0.136	-35.979	0.831	0.72	0.715	-14.875	0.008	0.059	-0.758	-7.371	-0.417	-0.493	-0.418	-2.25	-1.411	-0.231	0.051	-3.139	0.179	13.274
			-3.026	-3.3			17.57	9.98		0.01	0.055087		0.01	0.0455404		2	13.179	-32.361			4	-0.107	0.006	-0.006	-0.135	0.195	-0.019	0.019	0.106	0.165	-15.684	0.244	1.547	0.073	-24.898	-0.261	-0.247	-1.045	-7.166	-0.338	-0.398	-0.364	-2.379	-0.79	-0.144	-0.119	-1.562	-0.515	6.582
			-2.959	-3.273			25.48	8.53		0.02	0.0801584		0.02	0.0707836		4	17.613	-106.026			6	-0.05	0.002	0.001	-0.137	0.117	-0.008	-0.002	-0.009	-0.025	-7.177	0.134	0.312	0.193	-11.691	0.058	-0.064	-0.435	-10.487	-0.185	-0.308	-0.346	-5.181	-0.979	-0.145	0.213	-2.726	-1.54	12.621
			-1.18	-2.461			27.46	11.48		0.03	0.0816558		0.03	0.0348244		6	-18.022	383.413			8	-0.002	0	0	-0.008	0.007	0	0.001	0.001	0	-0.149	0.002	-0.002	0.011	-0.558	0.023	0.001	-0.008	-0.866	-0.017	-0.012	-0.013	-0.497	-0.107	-0.003	0.008	-0.203	-0.057	0.542
										0.04	0.0709354		0.04	0.0863116		8	-7.167	5.136			10	1.253	0.613	-0.401	0.03	-0.91	-0.534	-0.53	-1.055	-0.014	5.171	-0.886	0.87	3.354	-7.77	-0.359	-0.737	-0.282	0.646	2.807	-0.109	0.399	-4.522	-2.239	-0.011	-4.394	5.671	-1.705	-7.771
Panel l										0.05	0.0522428		0.05	0.10589		10	37.881	-2.063			12	-0.007	0	0	-0.002	0.002	0	0	0	0	0	0	0	0	0	0	0	0	0	0	0	0	0	0	0	0	0	0	0
log10[glutamate(M)]	ΔFnorm(‰)									0.06	0.0531563		0.06	0.0378375		12	-9.368	4.258			14	-0.013	0	0	-0.003	0.004	0	0	0	0	0	0	0	0	0	0	0	0	0	0	0	0	0	0	0	0	0	0	0
-7.51545	0.874589	-2.9001	-0.657523							0.07	0.0960459		0.07	0.0887227		14	-26.308	-13.623			16	-0.025	0	0	-0.007	0.008	0	0	0	0	0	0	0	0	0	0	0	0	0	0	0	0	0	0	0	0	0	0	0
-7.21442	-0.0540195	0.541496	-0.363046							0.08	0.0988668		0.08	0.0961174		16	14.349	-27.327			18	-0.023	0	0	-0.006	0.006	0	0	0	0	0	0	0	0	0	0	0	0	0	0	0	0	0	0	0	0	0	0	0
-6.91339	0.971024	-2.38888	-0.0685678							0.09	0.0987101		0.09	0.0856017		18	7.346	-343.498			20	-0.025	0	-0.001	-0.007	0.008	0	0	0	0	0	0	0	0	0	0	0	0	0	0	0	0	0	0	0	0	0	0	0
-6.61236	0.496012	-0.789481	-0.141958							0.1	0.0782252		0.1	0.0948945		20	15.992	5.939			22	-0.028	0	0	-0.007	0.007	0	0	0	0	0	0	0	0	0	0	0	0	0	0	0	0	0	0	0	0	0	0	0
-6.31133	0.236648	0.809915	-2.77779							0.1	0.0877907		0.1	0.0948945		22	3.043	2.433			24	-0.035	0	-0.001	-0.01	0.011	0	0	0	0	0	0	0	0	0	0	0	0	0	0	0	0	0	0	0	0	0	0	0
-6.0103	-0.658381	0.404717	-0.954283							0.11	0.0801833		0.11	0.0948945		24	2.552	-5.947			26	-3.058	-1.614	0.886	5.466	-3.595	0.779	0.441	-1.293	0.082	1.1	-0.261	0.217	-1.233	-5.132	-0.636	-0.925	0.466	-2.963	0.629	-0.294	-0.606	0.241	-0.094	2.299	-3.271	-6.835	0.209	-1.426
-5.70927	-0.969448	-0.111537	3.03286							0.12	0.0933647		0.12	0.0948945		26	182.778	-148.542			28	-1.735	-1.202	-0.531	-8.476	5.592	0.291	-0.422	-1.154	0.022	-3.214	-0.51	0.348	-0.452	3.146	0.303	-0.938	-0.392	-3.416	0.069	0.144	-2.631	5.073	0.71	-1.209	4.843	1.059	-4.8	10.027
-5.40824	0.129554	-0.240101	0.279944							0.13	0.139146		0.13	0.112454		28	288.31	-189.633			30	-0.024	0.001	0	-0.012	0.013	0	0	0	0	-0.002	0	0	0	-0.001	0	0	0	-0.001	0	0	0	-0.001	-0.005	0	0	-0.001	0	0.001
-5.10721	-0.313471	1.09743	1.84233							0.14	0.151837		0.14	0.110219		30	-6.416	97.785			32	-0.384	-1.281	0.716	6.557	-5.504	0.271	2.12	2.269	-0.033	3.565	-1.306	1.125	0.88	1.573	1.48	0.087	-1.01	-2.226	-2.463	-0.025	0.062	6.465	6.132	-1.793	1.321	-1.115	-1.424	-4.097
-4.80618	1.54035	1.52694	0.729016							0.15	0.169104		0.15	0.106666		32	59.386	36.515			34	-3.053	0.933	-0.541	-2.695	8.302	3.62	-0.098	-0.258	-0.022	8.697	0.221	2.572	0.328	2.369	-0.458	0.024	0.081	1.066	3.013	0.002	0.682	0.533	6.918	-1.678	-1.394	5.099	0.605	11.787
-4.50515	1.22785	1.63715	0.410918							0.16	0.151653		0.16	0.10373		34	225.026	24.636			36	-0.009	0.001	0	-0.009	0.009	0	0	0	0	-0.004	0	0	0	-0.003	0	0	0	-0.003	0.001	0.001	0	-0.004	-0.022	0.001	-0.001	-0.009	0	0.003
-4.20412	2.19007	1.56926	1.65116							0.17	0.160313		0.17	0.0890275		36	-17.288	38.445			38	-1.865	0.742	-0.3	2.024	3.837	2.455	-1.155	-0.783	0.028	4.654	-0.201	0.054	0.368	0.772	2.03	0.616	0.082	-2.336	-3.589	-0.083	0.012	3.823	2.35	-2.52	2.817	-4.394	-2.689	-3.566
-3.90309	2.4606	2.72683	3.23971							0.18	0.1582		0.18	0.0966182		38	92.614	37.515			40	4.051	-1.673	0.614	-6.113	2.483	-2.497	-0.369	-0.169	-0.033	-6.048	-0.03	1.553	1.043	-13.352	-3.142	0.557	-0.025	8.342	-3.029	0.003	0.164	7.843	6.515	0.256	0.632	7.832	0.794	-3.267
-3.60206	2.73114	1.78871	3.42675							0.19	0.114313		0.19	0.105509		40	-32.353	41.793			42	-3.951	1.014	0.079	9.046	-2.534	0.08	0.263	0.733	0.047	0.447	-0.298	0.423	0.066	3.608	0.138	1.163	-0.095	1.156	-1.444	-0.055	-0.551	-5.879	-8.875	1.29	-4.34	-5.566	1.091	-0.317
-3.30103	3.00168	1.2185	3.61379							0.2	0.108469		0.2	0.0997191		42	-145.139	21.075			44	-5.876	1.328	0.36	-4.413	1.558	-1.051	-1.607	2.718	0.046	-3.159	-2.11	1.291	-0.469	-5.407	-1.442	1.794	0.277	0.211	0.22	0.163	1.484	3.164	13.535	-1.196	3.642	-0.877	0.267	4.477
-3	3.27221	2.22858	8.37337							0.21	0.117874		0.21	0.0993705		44	111.355	47.286			46	-2.509	1.534	1.46	-8.432	1.593	2.055	-2.345	-2.47	0.005	-2.896	0.154	-2.048	-2.072	1.128	-0.269	-0.245	-0.22	-17.835	1.203	-0.062	-0.48	4.794	2.642	-0.269	0.289	-2.46	-0.517	8.922
										0.22	0.117698		0.22	0.0886725		46	6.77	73.321			48	-0.768	-1.518	-0.679	-3.853	-5.098	1.983	2.136	0.177	-0.079	1.485	-1.102	2.708	-0.056	-8.69	-1.187	0.91	-0.226	15.875	-0.534	-0.122	-1.047	4.369	5.495	-2.705	-4.442	-3.294	1.791	-1.675
Panel m										0.23	0.109353		0.23	0.113189		48	-74.859	23.483			50	-0.003	0	0	-0.003	0.002	0	0	0	0	-0.001	0	0	0	-0.001	0	0	0	0	0	0	0	0	-0.003	0	0	-0.001	0	0
log10[glutamate(M)]	ΔFnorm(‰)									0.24	0.0788371		0.24	0.105017		50	1.479	27.867
-7.51545	0.628528	1.31632	-0.346413							0.25	0.0277199		0.25	0.0744895						ASIC1aK379A-glu	Time (ns)	370	371	372	373	374	375	376	377	378	379	380	381	382	383	384	385	386	387	388	389	390	391	392	393	394	395	396	397
-7.21442	0.665028	-0.371836	-0.604092							0.26	0.101184		0.26	0.0386001							0	-0.06	0.001	0	-0.143	0.157	0.004	0	0.083	0.032	-0.206	0.201	0.758	0.414	27.047	-1.075	-0.306	-1.532	-8.13	-0.04	-0.236	-0.224	-2.69	-1.142	-0.166	0.283	-3.364	-1.126	20.05
-6.91339	-1.09571	-1.24197	0.246549							0.27	0.0883747		0.27	0.062536							2	0.377	5.001	0.461	1.023	7.932	0.585	-0.481	1.002	0.028	-0.199	-0.233	-0.493	0.309	2.092	1.888	0.163	-0.118	-4.093	-1.489	0.206	-0.168	12.788	14.17	-0.406	3.2	1.054	0.157	-5.634
-6.61236	-0.523717	0.253348	0.375713							0.28	0.107757		0.28	0.034053							4	-2.074	1.789	0.153	-3.116	4.943	0.884	0.039	-2.142	-0.019	0.307	-0.291	0.599	0.804	-1.773	0.085	0.34	-0.136	-4.6	-0.684	0.037	-0.056	2.674	5.166	1.533	-5.557	6.047	-0.761	-0.639
-6.31133	-0.340037	-0.478963	-0.447327							0.29	0.106272		0.29	0.0544234							6	2.903	6.039	0.038	-9.8	10.474	1.339	-2.399	-0.169	-0.075	0.082	-0.688	2.893	-0.115	5.729	-1.332	-0.146	-0.351	-11.393	1.15	0.094	-0.174	-0.531	10.148	1.449	0.458	-12.266	-0.827	-3.073
-6.0103	0.221268	0.957313	-0.629192							0.3	0.105887		0.3	0.0338318							8	2.391	2.541	0.07	-4.044	5.899	2.089	-0.1	1.092	-0.024	-0.136	-0.362	1.229	0.648	-0.473	-0.302	0.127	-0.694	-2.273	-3.9	-0.089	-0.332	0.33	12.666	-0.164	0.806	-2.973	-1.949	7.535
-5.70927	-0.180716	0.8216	-0.300973							0.31	0.113008		0.31	0.0665215							10	-0.009	0	0	-0.002	0.003	0	0	0	0	0	0	0	0	0	0	0	0	0	0	0	0	0	0	0	0	0	0	0
-5.40824	-0.58579	-0.471221	1.05555							0.32	0.104304		0.32	0.079136							12	-0.008	0	0	-0.002	0.003	0	0	0	0	0	0	0	0	0	0	0	0	0	0	0	0	0	0	0	0	0	0	0
-5.10721	0.0771571	-1.46056	0.583621							0.33	0.110888		0.33	0.0390717							14	-0.01	0	0	-0.002	0.003	0	0	0	0	0	0	0	0	0	0	0	0	0	0	0	0	0	0	0	0	0	0	0
-4.80618	-1.17291	-0.331083	-1.22848							0.34	0.102886		0.34	0.0553559							16	4.761	0.963	0.222	4.967	-0.986	0.388	0.702	-0.281	0.034	-0.115	-0.188	0.477	0.215	0.8	-0.122	0.229	0.038	-1.162	2.17	0.123	-0.11	-6.197	-3.186	1.328	-3.674	1.943	1.007	6.289
-4.50515	-1.54477	0.244388	0.702641							0.35	0.0725015		0.35	0.103232							18	1.842	-0.415	0.364	6.216	-10.875	-0.852	0.14	0.536	-0.018	0.161	-0.859	-2.354	-0.566	-0.186	-2.186	-0.136	-0.188	-6.738	-1.221	-0.069	0.457	-9.13	1.421	3.306	2.395	1.098	1.672	-8.939
-4.20412	-0.387244	-0.194248	0.19638							0.36	0.0810386		0.36	0.0977093							20	-0.005	0	0	-0.001	0.002	0	0	0	0	0	0	0	0	0	0	0	0	0	0	0	0	0	0	0	0	0	0	0
-3.90309	-0.476413	-1.1341	0.633655							0.37	0.0714093		0.37	0.108542							22	-0.006	0	0	-0.002	0.002	0	0	0	0	0	0	0	0	0	0	0	0	0	0	0	0	0	0	0	0	0	0	0
-3.60206	1.21081	-0.469848	-0.166792							0.38	0.0811602		0.38	0.0938496							24	-0.005	0	0	-0.002	0.002	0	0	0	0	0	0	0	0	0	0	0	0	0	0	0	0	0	0	0	0	0	0	0
-3.30103	-2.04836	-2.45003	-2.12038							0.39	0.101761		0.39	0.107643							26	0.393	-0.98	-0.061	6.009	-6.043	-1.264	0.279	0.809	0.044	-0.158	-0.421	-0.137	-0.483	1.254	0.352	-0.088	0.305	1.588	-0.086	-0.005	0.49	2.042	-2.511	0.644	1.628	-2.778	0.088	-1.953
-3	-1.05352	-0.643565	0.192976							0.4	0.0767814		0.4	0.0887682							28	0.384	-4.831	0.446	8.193	-16.062	-0.232	-0.799	0.51	-0.004	-0.315	1.364	-0.535	0.608	-0.835	-1.617	-0.558	-0.508	4.982	-1.006	0.057	0.042	-4.122	2.824	-2.475	-2.23	11.313	-2.654	2.471
										0.41	0.0677244		0.41	0.0968802							30	-0.007	0	0	-0.002	0.002	0	0	0	0	0	0	0	0	0	0	0	0	0	0	0	0	0	0	0	0	0	0	0
										0.42	0.0801983		0.42	0.104975							32	-0.014	0	0	-0.004	0.005	0	0	0	0	0	0	0	0	0	0	0	0	0	0	0	0	0	0	0	0	0	0	0
										0.43	0.0706896		0.43	0.096479							34	-0.008	0	0	-0.003	0.003	0	0	0	0	0	0	0	0	0	0	0	0	0	0	0	0	0	0	0	0	0	0	0
										0.44	0.0838079		0.44	0.11116							36	-0.011	0	0	-0.002	0.003	0	0	0	0	0	0	0	0	0	0	0	0	0	0	0	0	0	0	0	0	0	0	0
										0.45	0.139247		0.45	0.0864006							38	-0.011	0	0	-0.003	0.003	0	0	0	0	0	0	0	0	0	0	0	0	0	0	0	0	0	0	0	0	0	0	0
										0.46	0.12474		0.46	0.100652							40	-0.011	0	0	-0.003	0.004	0	0	0	0	0	0	0	0	0	0	0	0	0	0	0	0	0	0	0	0	0	0	0
										0.47	0.134449		0.47	0.102179							42	-0.014	0	0	-0.003	0.004	0	0	0	0	0	0	0	0	0	0	0	0	0	0	0	0	0	0	0	0	0	0	0
										0.48	0.120438		0.48	0.0893557							44	-0.013	0	0	-0.003	0.004	0	0	0	0	0	0	0	0	0	0	0	0	0	0	0	0	0	0	0	0	0	0	0
										0.49	0.122755		0.49	0.094486							46	-0.017	0	0	-0.003	0.005	0	0	0	0	0	0	0	0	0	0	0	0	0	0	0	0	0	0	0	0	0	0	0
										0.5	0.147545		0.5	0.100437							48	-0.014	0	0	-0.003	0.004	0	0	0	0	0	0	0	0	0	0	0	0	0	0	0	0	0	0	0	0	0	0	0
										0.51	0.129663		0.51	0.104687							50	-0.012	0	0	-0.006	0.006	0	0	0	0	0	0	0	0	-0.002	0	0	0	-0.001	0	0	0	-0.001	-0.002	0	0	-0.002	0	0.001
										0.52	0.142827		0.52	0.108104
										0.53	0.146494		0.53	0.0835121
										0.54	0.147133		0.54	0.118925
										0.55	0.147486		0.55	0.155414
										0.56	0.142753		0.56	0.150104
										0.57	0.14144		0.57	0.153487
										0.58	0.141275		0.58	0.144281
										0.59	0.149055		0.59	0.130484
										0.6	0.13081		0.6	0.151027
										0.61	0.123091		0.61	0.157241
										0.62	0.153125		0.62	0.12329
										0.63	0.135043		0.63	0.108813
										0.64	0.147361		0.64	0.119071
										0.65	0.125745		0.65	0.12045
										0.66	0.134646		0.66	0.126758
										0.67	0.135375		0.67	0.114915
										0.68	0.141928		0.68	0.102365
										0.69	0.137949		0.69	0.120275
										0.7	0.147299		0.7	0.111622
										0.71	0.129841		0.71	0.106245
										0.72	0.139347		0.72	0.134378
										0.73	0.135129		0.73	0.129561
										0.74	0.142976		0.74	0.0996795
										0.75	0.13478		0.75	0.0851806
										0.76	0.123492		0.76	0.101502
										0.77	0.134351		0.77	0.100322
										0.78	0.108293		0.78	0.0931288
										0.79	0.127709		0.79	0.105654
										0.8	0.140778		0.8	0.0762439
										0.81	0.150856		0.81	0.103496
										0.82	0.151549		0.82	0.132682
										0.83	0.185329		0.83	0.120184
										0.84	0.13654		0.84	0.131673
										0.85	0.0889061		0.85	0.144558
										0.86	0.105317		0.86	0.166808
										0.87	0.0809677		0.87	0.164548
										0.88	0.0950954		0.88	0.166626
										0.89	0.075783		0.89	0.167448
										0.9	0.0895808		0.9	0.161328
										0.91	0.080008		0.91	0.187524
										0.92	0.0994207		0.92	0.149826
										0.93	0.100103		0.93	0.137048
										0.94	0.105206		0.94	0.151621
										0.95	0.116901		0.95	0.157928
										0.96	0.0835266		0.96	0.164242
										0.97	0.135255		0.97	0.154406
										0.98	0.129638		0.98	0.149449
										0.99	0.147385		0.99	0.13893
										1	0.150327		1	0.146461
										1.01	0.155212		1.01	0.171441
										1.02	0.14851		1.02	0.154954
										1.03	0.153927		1.03	0.16284
										1.04	0.143133		1.04	0.153888
										1.05	0.144361		1.05	0.138643
										1.06	0.143673		1.06	0.158118
										1.07	0.147704		1.07	0.162698
										1.08	0.156952		1.08	0.144651
										1.09	0.159618		1.09	0.159204
										1.1	0.163327		1.1	0.152861
										1.11	0.149011		1.11	0.139351
										1.12	0.140508		1.12	0.143272
										1.13	0.144736		1.13	0.150232
										1.14	0.163807		1.14	0.149298
										1.15	0.142293		1.15	0.147097
										1.16	0.153885		1.16	0.141404
										1.17	0.161385		1.17	0.130784
										1.18	0.136915		1.18	0.124288
										1.19	0.136567		1.19	0.12206
										1.2	0.13548		1.2	0.102229
										1.21	0.157753		1.21	0.102132
										1.22	0.154861		1.22	0.111737
										1.23	0.151499		1.23	0.115341
										1.24	0.156502		1.24	0.128242
										1.25	0.142889		1.25	0.124325
										1.26	0.158974		1.26	0.10715
										1.27	0.163904		1.27	0.121724
										1.28	0.153879		1.28	0.105477
										1.29	0.16192		1.29	0.111453
										1.3	0.156548		1.3	0.121842
										1.31	0.16068		1.31	0.137871
										1.32	0.166431		1.32	0.119604
										1.33	0.162602		1.33	0.111928
										1.34	0.155781		1.34	0.0875831
										1.35	0.157989		1.35	0.068871
										1.36	0.156065		1.36	0.0902482
										1.37	0.13726		1.37	0.0913236
										1.38	0.150524		1.38	0.0936237
										1.39	0.141685		1.39	0.116873
										1.4	0.137546		1.4	0.150219
										1.41	0.124998		1.41	0.146809
										1.42	0.121777		1.42	0.132175
										1.43	0.158848		1.43	0.0923121
										1.44	0.145013		1.44	0.0964472
										1.45	0.144499		1.45	0.111338
										1.46	0.132914		1.46	0.111773
										1.47	0.120907		1.47	0.0758831
										1.48	0.147731		1.48	0.126411
										1.49	0.121624		1.49	0.123579
										1.5	0.103456		1.5	0.107882
										1.51	0.0893157		1.51	0.0794886
										1.52	0.106422		1.52	0.0924168
										1.53	0.104179		1.53	0.106261
										1.54	0.104493		1.54	0.123805
										1.55	0.127474		1.55	0.102349
										1.56	0.106739		1.56	0.116888
										1.57	0.11651		1.57	0.148562
										1.58	0.117207		1.58	0.125184
										1.59	0.130969		1.59	0.132916
										1.6	0.113261		1.6	0.106635
										1.61	0.137678		1.61	0.0648976
										1.62	0.130157		1.62	0.134885
										1.63	0.127163		1.63	0.141042
										1.64	0.128905		1.64	0.15555
										1.65	0.113871		1.65	0.153417
										1.66	0.121578		1.66	0.151453
										1.67	0.138207		1.67	0.149289
										1.68	0.101034		1.68	0.157734
										1.69	0.0945929		1.69	0.12946
										1.7	0.121712		1.7	0.142697
										1.71	0.135039		1.71	0.139931
										1.72	0.158008		1.72	0.114814
										1.73	0.160487		1.73	0.120957
										1.74	0.154182		1.74	0.128963
										1.75	0.158295		1.75	0.125298
										1.76	0.156276		1.76	0.131407
										1.77	0.163401		1.77	0.127669
										1.78	0.154298		1.78	0.159002
										1.79	0.15818		1.79	0.146855
										1.8	0.15515		1.8	0.151832
										1.81	0.161323		1.81	0.156499
										1.82	0.158583		1.82	0.143958
										1.83	0.154367		1.83	0.154703
										1.84	0.143368		1.84	0.149407
										1.85	0.153406		1.85	0.154453
										1.86	0.145277		1.86	0.164364
										1.87	0.13622		1.87	0.142036
										1.88	0.160636		1.88	0.120957
										1.89	0.158305		1.89	0.101045
										1.9	0.166633		1.9	0.153489
										1.91	0.155472		1.91	0.138406
										1.92	0.150305		1.92	0.147722
										1.93	0.151603		1.93	0.139344
										1.94	0.129022		1.94	0.144899
										1.95	0.145836		1.95	0.15249
										1.96	0.155025		1.96	0.167354
										1.97	0.156718		1.97	0.149726
										1.98	0.16305		1.98	0.1516
										1.99	0.140426		1.99	0.140626
										2	0.118631		2	0.10725
										2.01	0.141006		2.01	0.151814
										2.02	0.143859		2.02	0.169303
										2.03	0.126042		2.03	0.180519
										2.04	0.156509		2.04	0.144918
										2.05	0.141352		2.05	0.117987
										2.06	0.16791		2.06	0.143585
										2.07	0.158763		2.07	0.160749
										2.08	0.162092		2.08	0.164656
										2.09	0.145713		2.09	0.178082
										2.1	0.145828		2.1	0.176432
										2.11	0.136411		2.11	0.1548
										2.12	0.142907		2.12	0.16879
										2.13	0.146019		2.13	0.137311
										2.14	0.136983		2.14	0.144951
										2.15	0.135847		2.15	0.102995
										2.16	0.152593		2.16	0.0959855
										2.17	0.145076		2.17	0.125518
										2.18	0.14849		2.18	0.132147
										2.19	0.0923326		2.19	0.134653
										2.2	0.11841		2.2	0.128623
										2.21	0.127463		2.21	0.141332
										2.22	0.124566		2.22	0.145227
										2.23	0.111459		2.23	0.130723
										2.24	0.0995133		2.24	0.133602
										2.25	0.109856		2.25	0.116984
										2.26	0.101456		2.26	0.13928
										2.27	0.117652		2.27	0.131528
										2.28	0.145314		2.28	0.132153
										2.29	0.128281		2.29	0.128708
										2.3	0.161357		2.3	0.088479
										2.31	0.155502		2.31	0.12482
										2.32	0.160653		2.32	0.140129
										2.33	0.151491		2.33	0.143819
										2.34	0.155563		2.34	0.104951
										2.35	0.167233		2.35	0.115053
										2.36	0.146816		2.36	0.147889
										2.37	0.13884		2.37	0.159678
										2.38	0.151311		2.38	0.148005
										2.39	0.157096		2.39	0.14799
										2.4	0.141866		2.4	0.166301
										2.41	0.133486		2.41	0.174048
										2.42	0.153121		2.42	0.149132
										2.43	0.128218		2.43	0.141671
										2.44	0.13979		2.44	0.152177
										2.45	0.118194		2.45	0.148358
										2.46	0.105399		2.46	0.183599
										2.47	0.150277		2.47	0.152043
										2.48	0.151337		2.48	0.154431
										2.49	0.126054		2.49	0.0996147
										2.5	0.136526		2.5	0.112078
										2.51	0.156252		2.51	0.122089
										2.52	0.125346		2.52	0.115832
										2.53	0.112071		2.53	0.126064
										2.54	0.118031		2.54	0.152275
										2.55	0.167146		2.55	0.143636
										2.56	0.16925		2.56	0.153387
										2.57	0.146047		2.57	0.165636
										2.58	0.152332		2.58	0.16016
										2.59	0.142477		2.59	0.131185
										2.6	0.143473		2.6	0.176291
										2.61	0.177574		2.61	0.168354
										2.62	0.160166		2.62	0.172191
										2.63	0.197736		2.63	0.163362
										2.64	0.146867		2.64	0.166238
										2.65	0.162107		2.65	0.184237
										2.66	0.158686		2.66	0.14796
										2.67	0.14444		2.67	0.138194
										2.68	0.154286		2.68	0.120363
										2.69	0.144597		2.69	0.121545
										2.7	0.128442		2.7	0.13104
										2.71	0.0956399		2.71	0.137946
										2.72	0.112997		2.72	0.130551
										2.73	0.109897		2.73	0.11409
										2.74	0.121049		2.74	0.144082
										2.75	0.145684		2.75	0.145473
										2.76	0.161488		2.76	0.182878
										2.77	0.135688		2.77	0.16608
										2.78	0.16611		2.78	0.107657
										2.79	0.160567		2.79	0.176756
										2.8	0.170799		2.8	0.158702
										2.81	0.168336		2.81	0.153867
										2.82	0.17646		2.82	0.151147
										2.83	0.176359		2.83	0.167452
										2.84	0.184094		2.84	0.166227
										2.85	0.176658		2.85	0.158769
										2.86	0.188429		2.86	0.127704
										2.87	0.179634		2.87	0.135329
										2.88	0.173892		2.88	0.125257
										2.89	0.184419		2.89	0.132548
										2.9	0.182348		2.9	0.130452
										2.91	0.179025		2.91	0.166082
										2.92	0.164203		2.92	0.165586
										2.93	0.183014		2.93	0.147247
										2.94	0.18048		2.94	0.15195
										2.95	0.182294		2.95	0.138506
										2.96	0.18049		2.96	0.152525
										2.97	0.174663		2.97	0.138747
										2.98	0.157395		2.98	0.148792
										2.99	0.160077		2.99	0.154442
										3	0.146481		3	0.193153
										3.01	0.152046		3.01	0.14567
										3.02	0.170823		3.02	0.123301
										3.03	0.1726		3.03	0.155679
										3.04	0.168576		3.04	0.141461
										3.05	0.17387		3.05	0.149405
										3.06	0.170056		3.06	0.166678
										3.07	0.172228		3.07	0.148797
										3.08	0.169541		3.08	0.157198
										3.09	0.169143		3.09	0.126599
										3.1	0.153127		3.1	0.158887
										3.11	0.171832		3.11	0.144677
										3.12	0.166051		3.12	0.158514
										3.13	0.144435		3.13	0.160678
										3.14	0.148007		3.14	0.188901
										3.15	0.142834		3.15	0.180345
										3.16	0.151779		3.16	0.167515
										3.17	0.154123		3.17	0.135809
										3.18	0.146001		3.18	0.146676
										3.19	0.141166		3.19	0.170283
										3.2	0.158712		3.2	0.170737
										3.21	0.151197		3.21	0.171339
										3.22	0.143124		3.22	0.173087
										3.23	0.138393		3.23	0.161599
										3.24	0.13454		3.24	0.145549
										3.25	0.164022		3.25	0.146819
										3.26	0.17176		3.26	0.133571
										3.27	0.183309		3.27	0.140211
										3.28	0.173472		3.28	0.142885
										3.29	0.167044		3.29	0.148893
										3.3	0.133377		3.3	0.154767
										3.31	0.132355		3.31	0.158213
										3.32	0.153475		3.32	0.137862
										3.33	0.159616		3.33	0.134873
										3.34	0.148657		3.34	0.149988
										3.35	0.131453		3.35	0.154147
										3.36	0.160442		3.36	0.152486
										3.37	0.165139		3.37	0.14528
										3.38	0.144213		3.38	0.15167
										3.39	0.163032		3.39	0.15973
										3.4	0.141814		3.4	0.139161
										3.41	0.160954		3.41	0.148067
										3.42	0.145413		3.42	0.142178
										3.43	0.156748		3.43	0.174712
										3.44	0.152945		3.44	0.159756
										3.45	0.148749		3.45	0.171531
										3.46	0.16887		3.46	0.171271
										3.47	0.150623		3.47	0.132346
										3.48	0.180133		3.48	0.140649
										3.49	0.155968		3.49	0.0978952
										3.5	0.15694		3.5	0.133216
										3.51	0.173892		3.51	0.127115
										3.52	0.172453		3.52	0.132552
										3.53	0.165339		3.53	0.134829
										3.54	0.178022		3.54	0.132195
										3.55	0.173359		3.55	0.111934
										3.56	0.153845		3.56	0.107936
										3.57	0.16241		3.57	0.133559
										3.58	0.165731		3.58	0.108808
										3.59	0.162342		3.59	0.129874
										3.6	0.160093		3.6	0.13883
										3.61	0.13482		3.61	0.11089
										3.62	0.136524		3.62	0.131
										3.63	0.13502		3.63	0.119058
										3.64	0.135411		3.64	0.137253
										3.65	0.135038		3.65	0.121618
										3.66	0.144603		3.66	0.135285
										3.67	0.11886		3.67	0.130744
										3.68	0.149528		3.68	0.110653
										3.69	0.148024		3.69	0.10845
										3.7	0.115068		3.7	0.109807
										3.71	0.11413		3.71	0.148457
										3.72	0.115397		3.72	0.152283
										3.73	0.0971994		3.73	0.196798
										3.74	0.110735		3.74	0.19102
										3.75	0.125291		3.75	0.165145
										3.76	0.125861		3.76	0.182252
										3.77	0.134509		3.77	0.17464
										3.78	0.125819		3.78	0.179562
										3.79	0.108737		3.79	0.173047
										3.8	0.113149		3.8	0.180583
										3.81	0.127399		3.81	0.167362
										3.82	0.122203		3.82	0.152455
										3.83	0.0754246		3.83	0.167418
										3.84	0.153709		3.84	0.178949
										3.85	0.150443		3.85	0.176265
										3.86	0.0979744		3.86	0.158158
										3.87	0.109856		3.87	0.173882
										3.88	0.108837		3.88	0.152821
										3.89	0.119278		3.89	0.180234
										3.9	0.111118		3.9	0.151816
										3.91	0.113081		3.91	0.143115
										3.92	0.123388		3.92	0.140637
										3.93	0.126125		3.93	0.136556
										3.94	0.107961		3.94	0.149006
										3.95	0.119561		3.95	0.119899
										3.96	0.112645		3.96	0.148543
										3.97	0.137764		3.97	0.118864
										3.98	0.105884		3.98	0.124425
										3.99	0.116784		3.99	0.156697
										4	0.104643		4	0.152538
										4.01	0.117427		4.01	0.159351
										4.02	0.0868974		4.02	0.157029
										4.03	0.0556876		4.03	0.156984
										4.04	0.0870048		4.04	0.157266
										4.05	0.0661326		4.05	0.160654
										4.06	0.078119		4.06	0.148508
										4.07	0.0476567		4.07	0.165812
										4.08	0.0470777		4.08	0.135991
										4.09	0.0683372		4.09	0.161871
										4.1	0.0804932		4.1	0.162672
										4.11	0.0771706		4.11	0.147091
										4.12	0.0673025		4.12	0.185896
										4.13	0.0658054		4.13	0.178256
										4.14	0.0637427		4.14	0.15535
										4.15	0.0809301		4.15	0.157065
										4.16	0.0406941		4.16	0.172492
										4.17	0.0731583		4.17	0.176377
										4.18	0.0423632		4.18	0.168218
										4.19	0.0812971		4.19	0.155802
										4.2	0.0828447		4.2	0.141631
										4.21	0.118491		4.21	0.149698
										4.22	0.107451		4.22	0.141195
										4.23	0.100996		4.23	0.134842
										4.24	0.101091		4.24	0.148122
										4.25	0.103054		4.25	0.161891
										4.26	0.0962181		4.26	0.146791
										4.27	0.0948699		4.27	0.153436
										4.28	0.101664		4.28	0.144584
										4.29	0.0986185		4.29	0.163208
										4.3	0.105345		4.3	0.158423
										4.31	0.116443		4.31	0.147214
										4.32	0.112779		4.32	0.151222
										4.33	0.0665618		4.33	0.148889
										4.34	0.0870446		4.34	0.142447
										4.35	0.0693365		4.35	0.146206
										4.36	0.112395		4.36	0.135936
										4.37	0.0981884		4.37	0.122908
										4.38	0.111149		4.38	0.137827
										4.39	0.0992698		4.39	0.145239
										4.4	0.0781128		4.4	0.134905
										4.41	0.0953853		4.41	0.142723
										4.42	0.100347		4.42	0.141677
										4.43	0.079941		4.43	0.135963
										4.44	0.0904562		4.44	0.148714
										4.45	0.0755263		4.45	0.155831
										4.46	0.108982		4.46	0.167466
										4.47	0.127947		4.47	0.165053
										4.48	0.128921		4.48	0.117375
										4.49	0.111246		4.49	0.120177
										4.5	0.123962		4.5	0.106816
										4.51	0.113256		4.51	0.121491
										4.52	0.123613		4.52	0.116428
										4.53	0.114355		4.53	0.114048
										4.54	0.109881		4.54	0.132491
										4.55	0.10327		4.55	0.104806
										4.56	0.0986366		4.56	0.114679
										4.57	0.110848		4.57	0.114089
										4.58	0.109834		4.58	0.130259
										4.59	0.0963725		4.59	0.131812
										4.6	0.0952534		4.6	0.154328
										4.61	0.123373		4.61	0.0987775
										4.62	0.0583458		4.62	0.103015
										4.63	0.0732443		4.63	0.113234
										4.64	0.117804		4.64	0.106542
										4.65	0.118402		4.65	0.122879
										4.66	0.119173		4.66	0.132391
										4.67	0.104272		4.67	0.158432
										4.68	0.101144		4.68	0.144129
										4.69	0.110921		4.69	0.138917
										4.7	0.110897		4.7	0.159498
										4.71	0.109292		4.71	0.162971
										4.72	0.103408		4.72	0.123014
										4.73	0.0823023		4.73	0.139922
										4.74	0.106983		4.74	0.157021
										4.75	0.129513		4.75	0.160901
										4.76	0.136935		4.76	0.163134
										4.77	0.145631		4.77	0.145768
										4.78	0.149157		4.78	0.129238
										4.79	0.156291		4.79	0.146809
										4.8	0.162333		4.8	0.157459
										4.81	0.141904		4.81	0.146107
										4.82	0.0868098		4.82	0.15555
										4.83	0.109875		4.83	0.152908
										4.84	0.0971414		4.84	0.13707
										4.85	0.0983915		4.85	0.106703
										4.86	0.129745		4.86	0.112438
										4.87	0.101323		4.87	0.126085
										4.88	0.0842931		4.88	0.163539
										4.89	0.115117		4.89	0.13804
										4.9	0.0779858		4.9	0.138293
										4.91	0.117694		4.91	0.164144
										4.92	0.0989376		4.92	0.153662
										4.93	0.0961288		4.93	0.161684
										4.94	0.109802		4.94	0.16661
										4.95	0.124269		4.95	0.165984
										4.96	0.135626		4.96	0.162477
										4.97	0.15639		4.97	0.143147
										4.98	0.137393		4.98	0.135829
										4.99	0.130181		4.99	0.147251
										5	0.140871		5	0.153836
										5.01	0.138909		5.01	0.133988
										5.02	0.161792		5.02	0.156322
										5.03	0.166232		5.03	0.161055
										5.04	0.168706		5.04	0.179588
										5.05	0.167795		5.05	0.175213
										5.06	0.138477		5.06	0.158744
										5.07	0.144426		5.07	0.144418
										5.08	0.1663		5.08	0.16684
										5.09	0.166514		5.09	0.185633
										5.1	0.168655		5.1	0.139162
										5.11	0.144738		5.11	0.127911
										5.12	0.158421		5.12	0.152808
										5.13	0.169817		5.13	0.14246
										5.14	0.144649		5.14	0.152911
										5.15	0.114427		5.15	0.165654
										5.16	0.118129		5.16	0.139843
										5.17	0.135883		5.17	0.170027
										5.18	0.0912156		5.18	0.157634
										5.19	0.102872		5.19	0.146196
										5.2	0.107815		5.2	0.163389
										5.21	0.104503		5.21	0.181899
										5.22	0.119228		5.22	0.178626
										5.23	0.0986079		5.23	0.188609
										5.24	0.108249		5.24	0.174234
										5.25	0.109372		5.25	0.181575
										5.26	0.104885		5.26	0.162898
										5.27	0.12615		5.27	0.1728
										5.28	0.108702		5.28	0.168775
										5.29	0.116446		5.29	0.162519
										5.3	0.0996172		5.3	0.150508
										5.31	0.132426		5.31	0.152081
										5.32	0.123079		5.32	0.154855
										5.33	0.10182		5.33	0.137454
										5.34	0.107478		5.34	0.187558
										5.35	0.0758705		5.35	0.141848
										5.36	0.108239		5.36	0.148495
										5.37	0.139364		5.37	0.166942
										5.38	0.113154		5.38	0.161157
										5.39	0.0951761		5.39	0.127545
										5.4	0.141016		5.4	0.153703
										5.41	0.116142		5.41	0.131661
										5.42	0.116816		5.42	0.159857
										5.43	0.127486		5.43	0.163734
										5.44	0.117814		5.44	0.169727
										5.45	0.117984		5.45	0.147904
										5.46	0.128855		5.46	0.148643
										5.47	0.139699		5.47	0.153869
										5.48	0.129216		5.48	0.145568
										5.49	0.130124		5.49	0.141983
										5.5	0.138156		5.5	0.165099
										5.51	0.140282		5.51	0.172901
										5.52	0.103731		5.52	0.164779
										5.53	0.10392		5.53	0.184556
										5.54	0.126838		5.54	0.175448
										5.55	0.124796		5.55	0.129713
										5.56	0.118189		5.56	0.138335
										5.57	0.122844		5.57	0.132118
										5.58	0.100214		5.58	0.116797
										5.59	0.0867868		5.59	0.167603
										5.6	0.0815469		5.6	0.148413
										5.61	0.107951		5.61	0.155878
										5.62	0.118295		5.62	0.177816
										5.63	0.123106		5.63	0.14686
										5.64	0.119935		5.64	0.168272
										5.65	0.143843		5.65	0.170406
										5.66	0.0989712		5.66	0.12949
										5.67	0.127983		5.67	0.121236
										5.68	0.104105		5.68	0.136923
										5.69	0.109788		5.69	0.140282
										5.7	0.122218		5.7	0.141252
										5.71	0.124428		5.71	0.139827
										5.72	0.11829		5.72	0.10226
										5.73	0.108553		5.73	0.126762
										5.74	0.127652		5.74	0.172461
										5.75	0.075948		5.75	0.150917
										5.76	0.108081		5.76	0.163921
										5.77	0.0728099		5.77	0.165045
										5.78	0.101346		5.78	0.165841
										5.79	0.124733		5.79	0.17915
										5.8	0.103011		5.8	0.190747
										5.81	0.110331		5.81	0.172839
										5.82	0.11899		5.82	0.180221
										5.83	0.10655		5.83	0.145224
										5.84	0.134475		5.84	0.143693
										5.85	0.122734		5.85	0.151298
										5.86	0.129336		5.86	0.166278
										5.87	0.125051		5.87	0.174055
										5.88	0.123858		5.88	0.176521
										5.89	0.0954262		5.89	0.186895
										5.9	0.123729		5.9	0.175791
										5.91	0.116985		5.91	0.166893
										5.92	0.0986068		5.92	0.166829
										5.93	0.108424		5.93	0.179564
										5.94	0.101756		5.94	0.184104
										5.95	0.107714		5.95	0.174051
										5.96	0.0972327		5.96	0.178453
										5.97	0.112784		5.97	0.185995
										5.98	0.0721191		5.98	0.16057
										5.99	0.0780976		5.99	0.133115
										6	0.11407		6	0.147791
										6.01	0.135669		6.01	0.154062
										6.02	0.168118		6.02	0.147573
										6.03	0.163562		6.03	0.144439
										6.04	0.157165		6.04	0.156524
										6.05	0.118235		6.05	0.142853
										6.06	0.117638		6.06	0.144532
										6.07	0.115607		6.07	0.138967
										6.08	0.124553		6.08	0.135512
										6.09	0.113493		6.09	0.142972
										6.1	0.107101		6.1	0.15609
										6.11	0.122252		6.11	0.14573
										6.12	0.10518		6.12	0.169642
										6.13	0.123456		6.13	0.168492
										6.14	0.125329		6.14	0.173484
										6.15	0.109107		6.15	0.167192
										6.16	0.139091		6.16	0.133388
										6.17	0.109879		6.17	0.125315
										6.18	0.128064		6.18	0.119882
										6.19	0.110424		6.19	0.10945
										6.2	0.119761		6.2	0.0937957
										6.21	0.116846		6.21	0.171441
										6.22	0.111405		6.22	0.175222
										6.23	0.11555		6.23	0.16532
										6.24	0.130974		6.24	0.176104
										6.25	0.159915		6.25	0.143262
										6.26	0.170811		6.26	0.149274
										6.27	0.151914		6.27	0.150082
										6.28	0.155594		6.28	0.166601
										6.29	0.164508		6.29	0.177892
										6.3	0.146943		6.3	0.160351
										6.31	0.129836		6.31	0.153903
										6.32	0.0978458		6.32	0.158237
										6.33	0.104064		6.33	0.144612
										6.34	0.103119		6.34	0.159342
										6.35	0.130812		6.35	0.199496
										6.36	0.118944		6.36	0.172989
										6.37	0.128161		6.37	0.174106
										6.38	0.139931		6.38	0.190354
										6.39	0.128749		6.39	0.181039
										6.4	0.129159		6.4	0.150209
										6.41	0.143216		6.41	0.183027
										6.42	0.134883		6.42	0.170049
										6.43	0.117		6.43	0.198548
										6.44	0.124429		6.44	0.191004
										6.45	0.0934453		6.45	0.188071
										6.46	0.11996		6.46	0.187787
										6.47	0.125885		6.47	0.174536
										6.48	0.106036		6.48	0.141333
										6.49	0.134135		6.49	0.169942
										6.5	0.131527		6.5	0.143993
										6.51	0.0932246		6.51	0.160556
										6.52	0.111708		6.52	0.18573
										6.53	0.10746		6.53	0.168909
										6.54	0.114058		6.54	0.175463
										6.55	0.111577		6.55	0.177112
										6.56	0.134589		6.56	0.146883
										6.57	0.136223		6.57	0.175685
										6.58	0.152206		6.58	0.170667
										6.59	0.1596		6.59	0.191537
										6.6	0.151038		6.6	0.171734
										6.61	0.149136		6.61	0.173089
										6.62	0.159778		6.62	0.177504
										6.63	0.146198		6.63	0.189529
										6.64	0.159899		6.64	0.176327
										6.65	0.149033		6.65	0.164682
										6.66	0.151838		6.66	0.156484
										6.67	0.152265		6.67	0.153308
										6.68	0.173161		6.68	0.157727
										6.69	0.128987		6.69	0.15824
										6.7	0.15369		6.7	0.153482
										6.71	0.174053		6.71	0.149309
										6.72	0.171849		6.72	0.145711
										6.73	0.144088		6.73	0.160952
										6.74	0.100921		6.74	0.16323
										6.75	0.151238		6.75	0.161169
										6.76	0.142808		6.76	0.181229
										6.77	0.162163		6.77	0.189634
										6.78	0.133954		6.78	0.174356
										6.79	0.152161		6.79	0.184295
										6.8	0.105995		6.8	0.162906
										6.81	0.122873		6.81	0.164184
										6.82	0.0918247		6.82	0.163676
										6.83	0.122954		6.83	0.181061
										6.84	0.0996703		6.84	0.169003
										6.85	0.0949869		6.85	0.168535
										6.86	0.0883574		6.86	0.173496
										6.87	0.145798		6.87	0.174128
										6.88	0.112481		6.88	0.150774
										6.89	0.139176		6.89	0.14633
										6.9	0.134262		6.9	0.141517
										6.91	0.149324		6.91	0.152351
										6.92	0.163946		6.92	0.150597
										6.93	0.15503		6.93	0.130661
										6.94	0.159972		6.94	0.146542
										6.95	0.159933		6.95	0.152848
										6.96	0.146527		6.96	0.14009
										6.97	0.167572		6.97	0.165266
										6.98	0.149575		6.98	0.171795
										6.99	0.127844		6.99	0.18473
										7	0.141052		7	0.166173
										7.01	0.135821		7.01	0.142952
										7.02	0.139281		7.02	0.186937
										7.03	0.129512		7.03	0.171684
										7.04	0.128419		7.04	0.136794
										7.05	0.17353		7.05	0.167021
										7.06	0.152337		7.06	0.165215
										7.07	0.157048		7.07	0.153322
										7.08	0.164761		7.08	0.17106
										7.09	0.158585		7.09	0.172736
										7.1	0.158985		7.1	0.180361
										7.11	0.154728		7.11	0.185038
										7.12	0.160488		7.12	0.171439
										7.13	0.158625		7.13	0.174496
										7.14	0.159179		7.14	0.167826
										7.15	0.134635		7.15	0.172314
										7.16	0.134485		7.16	0.16743
										7.17	0.131835		7.17	0.158772
										7.18	0.113811		7.18	0.170833
										7.19	0.138997		7.19	0.146856
										7.2	0.166836		7.2	0.156252
										7.21	0.14741		7.21	0.150616
										7.22	0.158665		7.22	0.154485
										7.23	0.138588		7.23	0.143362
										7.24	0.165444		7.24	0.142643
										7.25	0.143777		7.25	0.141357
										7.26	0.142016		7.26	0.16997
										7.27	0.155377		7.27	0.178485
										7.28	0.164007		7.28	0.147117
										7.29	0.154183		7.29	0.142234
										7.3	0.160726		7.3	0.146661
										7.31	0.138448		7.31	0.166405
										7.32	0.150001		7.32	0.128796
										7.33	0.145685		7.33	0.115021
										7.34	0.142876		7.34	0.184109
										7.35	0.133232		7.35	0.162646
										7.36	0.15303		7.36	0.157491
										7.37	0.155318		7.37	0.160399
										7.38	0.159021		7.38	0.14957
										7.39	0.152006		7.39	0.171219
										7.4	0.126052		7.4	0.171168
										7.41	0.120919		7.41	0.154069
										7.42	0.107718		7.42	0.15614
										7.43	0.129444		7.43	0.162353
										7.44	0.119571		7.44	0.171376
										7.45	0.128229		7.45	0.14139
										7.46	0.107996		7.46	0.144688
										7.47	0.0994752		7.47	0.133634
										7.48	0.125018		7.48	0.112684
										7.49	0.137022		7.49	0.122631
										7.5	0.133658		7.5	0.103325
										7.51	0.120479		7.51	0.121688
										7.52	0.13871		7.52	0.147464
										7.53	0.140366		7.53	0.126344
										7.54	0.151893		7.54	0.142814
										7.55	0.125147		7.55	0.170075
										7.56	0.10742		7.56	0.147828
										7.57	0.116391		7.57	0.167238
										7.58	0.132217		7.58	0.176709
										7.59	0.155412		7.59	0.15246
										7.6	0.129133		7.6	0.16306
										7.61	0.153179		7.61	0.171719
										7.62	0.15258		7.62	0.159534
										7.63	0.148457		7.63	0.159782
										7.64	0.147036		7.64	0.160279
										7.65	0.172237		7.65	0.155627
										7.66	0.158911		7.66	0.171208
										7.67	0.158653		7.67	0.174723
										7.68	0.163872		7.68	0.148671
										7.69	0.160996		7.69	0.153109
										7.7	0.133053		7.7	0.159352
										7.71	0.146848		7.71	0.164253
										7.72	0.134213		7.72	0.16758
										7.73	0.131313		7.73	0.166365
										7.74	0.130626		7.74	0.146714
										7.75	0.104428		7.75	0.144911
										7.76	0.133371		7.76	0.171453
										7.77	0.166807		7.77	0.139106
										7.78	0.136228		7.78	0.153176
										7.79	0.17802		7.79	0.140073
										7.8	0.138702		7.8	0.138032
										7.81	0.13616		7.81	0.139874
										7.82	0.160118		7.82	0.170299
										7.83	0.152268		7.83	0.133475
										7.84	0.0737672		7.84	0.135293
										7.85	0.0886322		7.85	0.151823
										7.86	0.114692		7.86	0.156599
										7.87	0.093416		7.87	0.161002
										7.88	0.121108		7.88	0.162688
										7.89	0.129789		7.89	0.143399
										7.9	0.163503		7.9	0.164105
										7.91	0.13748		7.91	0.160987
										7.92	0.136536		7.92	0.129357
										7.93	0.132835		7.93	0.119469
										7.94	0.150386		7.94	0.111112
										7.95	0.154713		7.95	0.115337
										7.96	0.151906		7.96	0.162078
										7.97	0.154523		7.97	0.179032
										7.98	0.168872		7.98	0.183654
										7.99	0.139393		7.99	0.17632
										8	0.124396		8	0.172725
										8.01	0.119152		8.01	0.176042
										8.02	0.133004		8.02	0.158894
										8.03	0.136849		8.03	0.156758
										8.04	0.140904		8.04	0.157245
										8.05	0.115019		8.05	0.135483
										8.06	0.139548		8.06	0.130667
										8.07	0.125612		8.07	0.16277
										8.08	0.107559		8.08	0.162248
										8.09	0.132786		8.09	0.154972
										8.1	0.125218		8.1	0.154161
										8.11	0.161296		8.11	0.171495
										8.12	0.163767		8.12	0.172621
										8.13	0.158144		8.13	0.165265
										8.14	0.152969		8.14	0.170516
										8.15	0.163831		8.15	0.196199
										8.16	0.138305		8.16	0.158041
										8.17	0.129791		8.17	0.159783
										8.18	0.135286		8.18	0.151521
										8.19	0.148198		8.19	0.155577
										8.2	0.123373		8.2	0.162901
										8.21	0.134756		8.21	0.141299
										8.22	0.126232		8.22	0.138839
										8.23	0.16878		8.23	0.17528
										8.24	0.158238		8.24	0.155983
										8.25	0.159022		8.25	0.168522
										8.26	0.17998		8.26	0.161068
										8.27	0.14974		8.27	0.188336
										8.28	0.159689		8.28	0.188426
										8.29	0.158424		8.29	0.156002
										8.3	0.168082		8.3	0.157575
										8.31	0.174176		8.31	0.144106
										8.32	0.145714		8.32	0.169252
										8.33	0.144456		8.33	0.168677
										8.34	0.141553		8.34	0.179121
										8.35	0.174986		8.35	0.187879
										8.36	0.182271		8.36	0.184552
										8.37	0.174833		8.37	0.172894
										8.38	0.18127		8.38	0.179158
										8.39	0.154733		8.39	0.181136
										8.4	0.151598		8.4	0.177068
										8.41	0.174751		8.41	0.183109
										8.42	0.168749		8.42	0.159746
										8.43	0.174429		8.43	0.152952
										8.44	0.112976		8.44	0.167399
										8.45	0.155938		8.45	0.139491
										8.46	0.164805		8.46	0.168698
										8.47	0.161172		8.47	0.159279
										8.48	0.171759		8.48	0.164669
										8.49	0.160941		8.49	0.178357
										8.5	0.125128		8.5	0.160156
										8.51	0.126197		8.51	0.165699
										8.52	0.13862		8.52	0.179265
										8.53	0.130535		8.53	0.160246
										8.54	0.141177		8.54	0.171025
										8.55	0.159877		8.55	0.184043
										8.56	0.161572		8.56	0.155179
										8.57	0.152772		8.57	0.140615
										8.58	0.137181		8.58	0.144585
										8.59	0.155023		8.59	0.180477
										8.6	0.139065		8.6	0.151358
										8.61	0.147468		8.61	0.1483
										8.62	0.147243		8.62	0.137769
										8.63	0.155483		8.63	0.119199
										8.64	0.150194		8.64	0.142631
										8.65	0.154895		8.65	0.10669
										8.66	0.145318		8.66	0.121083
										8.67	0.160952		8.67	0.118652
										8.68	0.15266		8.68	0.138898
										8.69	0.17319		8.69	0.146854
										8.7	0.149862		8.7	0.144561
										8.71	0.174346		8.71	0.148459
										8.72	0.145134		8.72	0.160185
										8.73	0.156577		8.73	0.185028
										8.74	0.125987		8.74	0.161811
										8.75	0.182897		8.75	0.158666
										8.76	0.164941		8.76	0.182696
										8.77	0.137874		8.77	0.183623
										8.78	0.157306		8.78	0.166868
										8.79	0.152467		8.79	0.148144
										8.8	0.157946		8.8	0.169812
										8.81	0.141123		8.81	0.15402
										8.82	0.152882		8.82	0.166846
										8.83	0.148817		8.83	0.175533
										8.84	0.159567		8.84	0.169308
										8.85	0.156405		8.85	0.187211
										8.86	0.153469		8.86	0.181841
										8.87	0.157032		8.87	0.178205
										8.88	0.168486		8.88	0.17669
										8.89	0.161595		8.89	0.17061
										8.9	0.169508		8.9	0.151862
										8.91	0.152768		8.91	0.145577
										8.92	0.149366		8.92	0.131696
										8.93	0.154705		8.93	0.152744
										8.94	0.149249		8.94	0.187082
										8.95	0.156031		8.95	0.145889
										8.96	0.154525		8.96	0.136365
										8.97	0.146902		8.97	0.156959
										8.98	0.179835		8.98	0.170573
										8.99	0.151601		8.99	0.149591
										9	0.167691		9	0.114254
										9.01	0.173576		9.01	0.130357
										9.02	0.178704		9.02	0.111187
										9.03	0.171914		9.03	0.121848
										9.04	0.183848		9.04	0.11912
										9.05	0.182		9.05	0.128935
										9.06	0.178725		9.06	0.137743
										9.07	0.140488		9.07	0.125001
										9.08	0.138118		9.08	0.0983425
										9.09	0.15263		9.09	0.095743
										9.1	0.161518		9.1	0.114181
										9.11	0.163169		9.11	0.0541678
										9.12	0.191585		9.12	0.0857134
										9.13	0.189863		9.13	0.0897053
										9.14	0.176508		9.14	0.115183
										9.15	0.182883		9.15	0.135096
										9.16	0.186636		9.16	0.11427
										9.17	0.151572		9.17	0.122881
										9.18	0.180045		9.18	0.12368
										9.19	0.184093		9.19	0.0917645
										9.2	0.17126		9.2	0.0734903
										9.21	0.171992		9.21	0.103788
										9.22	0.163589		9.22	0.118042
										9.23	0.147023		9.23	0.127064
										9.24	0.156576		9.24	0.129608
										9.25	0.151004		9.25	0.122582
										9.26	0.150388		9.26	0.0989759
										9.27	0.1393		9.27	0.101993
										9.28	0.13356		9.28	0.10509
										9.29	0.169306		9.29	0.121522
										9.3	0.170971		9.3	0.13775
										9.31	0.167243		9.31	0.118315
										9.32	0.17744		9.32	0.147218
										9.33	0.153112		9.33	0.119871
										9.34	0.170817		9.34	0.0998292
										9.35	0.168174		9.35	0.106039
										9.36	0.165346		9.36	0.103204
										9.37	0.168368		9.37	0.0976378
										9.38	0.162673		9.38	0.111213
										9.39	0.168216		9.39	0.145007
										9.4	0.138687		9.4	0.147004
										9.41	0.135945		9.41	0.154157
										9.42	0.141346		9.42	0.164763
										9.43	0.153946		9.43	0.138742
										9.44	0.133955		9.44	0.137625
										9.45	0.13903		9.45	0.149196
										9.46	0.148699		9.46	0.113547
										9.47	0.159587		9.47	0.079971
										9.48	0.16578		9.48	0.0991602
										9.49	0.173871		9.49	0.0936925
										9.5	0.156281		9.5	0.0786826
										9.51	0.160691		9.51	0.105239
										9.52	0.164421		9.52	0.0794784
										9.53	0.150072		9.53	0.118627
										9.54	0.143055		9.54	0.116569
										9.55	0.149038		9.55	0.114947
										9.56	0.145645		9.56	0.158434
										9.57	0.165969		9.57	0.146695
										9.58	0.165335		9.58	0.138456
										9.59	0.143385		9.59	0.13621
										9.6	0.154303		9.6	0.14473
										9.61	0.148304		9.61	0.120335
										9.62	0.110276		9.62	0.159097
										9.63	0.0991831		9.63	0.145959
										9.64	0.110621		9.64	0.15454
										9.65	0.101383		9.65	0.140732
										9.66	0.145665		9.66	0.128132
										9.67	0.144423		9.67	0.0984292
										9.68	0.14557		9.68	0.0938833
										9.69	0.118456		9.69	0.112731
										9.7	0.15253		9.7	0.0839156
										9.71	0.143899		9.71	0.0974076
										9.72	0.148913		9.72	0.121001
										9.73	0.142869		9.73	0.108751
										9.74	0.143312		9.74	0.126462
										9.75	0.148161		9.75	0.117621
										9.76	0.144926		9.76	0.0999751
										9.77	0.145682		9.77	0.123913
										9.78	0.142327		9.78	0.116219
										9.79	0.132288		9.79	0.103827
										9.8	0.129767		9.8	0.148889
										9.81	0.130547		9.81	0.144641
										9.82	0.139593		9.82	0.154941
										9.83	0.151725		9.83	0.136153
										9.84	0.169771		9.84	0.162961
										9.85	0.153724		9.85	0.14147
										9.86	0.16311		9.86	0.152428
										9.87	0.153785		9.87	0.164859
										9.88	0.140462		9.88	0.15161
										9.89	0.151669		9.89	0.143702
										9.9	0.145095		9.9	0.162594
										9.91	0.131441		9.91	0.164671
										9.92	0.144995		9.92	0.126482
										9.93	0.151672		9.93	0.133746
										9.94	0.146575		9.94	0.154417
										9.95	0.145965		9.95	0.143914
										9.96	0.15197		9.96	0.137596
										9.97	0.155924		9.97	0.141538
										9.98	0.145194		9.98	0.175202
										9.99	0.148896		9.99	0.146337
										10	0.154844		10	0.150796
										10.01	0.174235		10.01	0.156126
										10.02	0.172391		10.02	0.137978
										10.03	0.184344		10.03	0.156508
										10.04	0.152195		10.04	0.152798
										10.05	0.14202		10.05	0.147923
										10.06	0.141519		10.06	0.132758
										10.07	0.147054		10.07	0.149174
										10.08	0.158697		10.08	0.162703
										10.09	0.171321		10.09	0.133124
										10.1	0.171412		10.1	0.133965
										10.11	0.142856		10.11	0.136919
										10.12	0.143745		10.12	0.152825
										10.13	0.153446		10.13	0.135325
										10.14	0.143664		10.14	0.137687
										10.15	0.150499		10.15	0.154452
										10.16	0.165223		10.16	0.155229
										10.17	0.181224		10.17	0.11178
										10.18	0.17024		10.18	0.11511
										10.19	0.152374		10.19	0.157157
										10.2	0.146072		10.2	0.152296
										10.21	0.141022		10.21	0.106589
										10.22	0.175686		10.22	0.111864
										10.23	0.140826		10.23	0.116192
										10.24	0.164708		10.24	0.111987
										10.25	0.155141		10.25	0.107778
										10.26	0.148959		10.26	0.129709
										10.27	0.149793		10.27	0.108445
										10.28	0.169281		10.28	0.123135
										10.29	0.162713		10.29	0.112626
										10.3	0.137108		10.3	0.14555
										10.31	0.171344		10.31	0.123368
										10.32	0.15191		10.32	0.0857351
										10.33	0.162575		10.33	0.082928
										10.34	0.154658		10.34	0.144603
										10.35	0.182753		10.35	0.135506
										10.36	0.165541		10.36	0.115317
										10.37	0.141726		10.37	0.112269
										10.38	0.143187		10.38	0.103209
										10.39	0.145793		10.39	0.122406
										10.4	0.154856		10.4	0.113352
										10.41	0.111476		10.41	0.146395
										10.42	0.103462		10.42	0.128845
										10.43	0.121333		10.43	0.167577
										10.44	0.173548		10.44	0.165284
										10.45	0.170237		10.45	0.164838
										10.46	0.174829		10.46	0.177883
										10.47	0.159427		10.47	0.129155
										10.48	0.14467		10.48	0.13152
										10.49	0.174949		10.49	0.166019
										10.5	0.185686		10.5	0.172321
										10.51	0.164738		10.51	0.155533
										10.52	0.147419		10.52	0.175992
										10.53	0.144915		10.53	0.192103
										10.54	0.16234		10.54	0.173009
										10.55	0.178508		10.55	0.165577
										10.56	0.177842		10.56	0.142379
										10.57	0.127746		10.57	0.159375
										10.58	0.159921		10.58	0.171984
										10.59	0.119998		10.59	0.173545
										10.6	0.12576		10.6	0.146544
										10.61	0.158202		10.61	0.13805
										10.62	0.147948		10.62	0.145008
										10.63	0.148604		10.63	0.167245
										10.64	0.149965		10.64	0.175729
										10.65	0.161522		10.65	0.15694
										10.66	0.147698		10.66	0.163516
										10.67	0.157699		10.67	0.167074
										10.68	0.142579		10.68	0.154418
										10.69	0.106279		10.69	0.149759
										10.7	0.142286		10.7	0.161793
										10.71	0.137084		10.71	0.167833
										10.72	0.13412		10.72	0.16266
										10.73	0.136928		10.73	0.164778
										10.74	0.151046		10.74	0.167364
										10.75	0.156975		10.75	0.165871
										10.76	0.138389		10.76	0.170223
										10.77	0.138893		10.77	0.169748
										10.78	0.163572		10.78	0.171809
										10.79	0.162223		10.79	0.157125
										10.8	0.149078		10.8	0.158139
										10.81	0.117424		10.81	0.159419
										10.82	0.162922		10.82	0.143121
										10.83	0.148802		10.83	0.198534
										10.84	0.10879		10.84	0.159449
										10.85	0.122371		10.85	0.147857
										10.86	0.110661		10.86	0.170795
										10.87	0.127756		10.87	0.173102
										10.88	0.131735		10.88	0.172802
										10.89	0.145013		10.89	0.160863
										10.9	0.153735		10.9	0.168131
										10.91	0.156035		10.91	0.137187
										10.92	0.147429		10.92	0.145004
										10.93	0.150679		10.93	0.149544
										10.94	0.128502		10.94	0.158187
										10.95	0.106471		10.95	0.13821
										10.96	0.141468		10.96	0.149234
										10.97	0.108236		10.97	0.153383
										10.98	0.116429		10.98	0.168635
										10.99	0.0946714		10.99	0.154745
										11	0.0980662		11	0.188545
										11.01	0.12602		11.01	0.15662
										11.02	0.106182		11.02	0.171675
										11.03	0.100412		11.03	0.171451
										11.04	0.129111		11.04	0.135699
										11.05	0.142282		11.05	0.144822
										11.06	0.113572		11.06	0.162754
										11.07	0.0824519		11.07	0.180945
										11.08	0.09172		11.08	0.162449
										11.09	0.103826		11.09	0.18966
										11.1	0.121		11.1	0.165216
										11.11	0.103866		11.11	0.181414
										11.12	0.116267		11.12	0.178631
										11.13	0.0964397		11.13	0.162594
										11.14	0.109853		11.14	0.144402
										11.15	0.107937		11.15	0.144211
										11.16	0.124724		11.16	0.158466
										11.17	0.130864		11.17	0.132448
										11.18	0.126641		11.18	0.135821
										11.19	0.132875		11.19	0.160258
										11.2	0.120184		11.2	0.152213
										11.21	0.128991		11.21	0.149514
										11.22	0.155593		11.22	0.166886
										11.23	0.148276		11.23	0.173749
										11.24	0.175005		11.24	0.136105
										11.25	0.16499		11.25	0.160564
										11.26	0.165071		11.26	0.123472
										11.27	0.16139		11.27	0.140528
										11.28	0.0990463		11.28	0.144811
										11.29	0.136708		11.29	0.149947
										11.3	0.100554		11.3	0.14832
										11.31	0.117519		11.31	0.144951
										11.32	0.123738		11.32	0.139556
										11.33	0.123138		11.33	0.151732
										11.34	0.142658		11.34	0.152406
										11.35	0.120294		11.35	0.163342
										11.36	0.123143		11.36	0.135938
										11.37	0.121894		11.37	0.145208
										11.38	0.134012		11.38	0.148038
										11.39	0.130483		11.39	0.135719
										11.4	0.137385		11.4	0.102431
										11.41	0.131313		11.41	0.142504
										11.42	0.139129		11.42	0.149477
										11.43	0.149197		11.43	0.159985
										11.44	0.119648		11.44	0.158849
										11.45	0.114131		11.45	0.159998
										11.46	0.117917		11.46	0.185686
										11.47	0.102572		11.47	0.154429
										11.48	0.104382		11.48	0.179628
										11.49	0.141149		11.49	0.154969
										11.5	0.148121		11.5	0.151703
										11.51	0.158512		11.51	0.152043
										11.52	0.137998		11.52	0.162765
										11.53	0.139067		11.53	0.166971
										11.54	0.15124		11.54	0.146302
										11.55	0.146395		11.55	0.159506
										11.56	0.14612		11.56	0.176094
										11.57	0.151652		11.57	0.165215
										11.58	0.15815		11.58	0.164671
										11.59	0.130636		11.59	0.146245
										11.6	0.112593		11.6	0.147274
										11.61	0.117811		11.61	0.152396
										11.62	0.128315		11.62	0.142949
										11.63	0.110391		11.63	0.157748
										11.64	0.110587		11.64	0.152628
										11.65	0.1632		11.65	0.158551
										11.66	0.132732		11.66	0.159572
										11.67	0.13114		11.67	0.162591
										11.68	0.150082		11.68	0.158759
										11.69	0.14636		11.69	0.148948
										11.7	0.153291		11.7	0.16115
										11.71	0.146164		11.71	0.164024
										11.72	0.137358		11.72	0.144414
										11.73	0.150614		11.73	0.174232
										11.74	0.120815		11.74	0.191993
										11.75	0.13892		11.75	0.179355
										11.76	0.144951		11.76	0.176222
										11.77	0.119585		11.77	0.125473
										11.78	0.111372		11.78	0.13102
										11.79	0.137273		11.79	0.153539
										11.8	0.11815		11.8	0.160856
										11.81	0.156334		11.81	0.160729
										11.82	0.156819		11.82	0.186383
										11.83	0.150504		11.83	0.179446
										11.84	0.166029		11.84	0.183076
										11.85	0.13899		11.85	0.14671
										11.86	0.140513		11.86	0.168587
										11.87	0.117966		11.87	0.169847
										11.88	0.152358		11.88	0.163957
										11.89	0.163345		11.89	0.144069
										11.9	0.162313		11.9	0.129626
										11.91	0.141413		11.91	0.148621
										11.92	0.151476		11.92	0.152405
										11.93	0.150259		11.93	0.16277
										11.94	0.131582		11.94	0.168
										11.95	0.136132		11.95	0.162172
										11.96	0.164924		11.96	0.165794
										11.97	0.165757		11.97	0.171924
										11.98	0.146349		11.98	0.145952
										11.99	0.135699		11.99	0.161305
										12	0.151932		12	0.174454
										12.01	0.159141		12.01	0.178799
										12.02	0.155193		12.02	0.174555
										12.03	0.178384		12.03	0.175268
										12.04	0.16955		12.04	0.160441
										12.05	0.154366		12.05	0.161249
										12.06	0.136987		12.06	0.161937
										12.07	0.127234		12.07	0.160028
										12.08	0.138979		12.08	0.166524
										12.09	0.132287		12.09	0.181069
										12.1	0.104995		12.1	0.157127
										12.11	0.124825		12.11	0.163924
										12.12	0.103349		12.12	0.141023
										12.13	0.0965067		12.13	0.143746
										12.14	0.139048		12.14	0.165209
										12.15	0.135117		12.15	0.157534
										12.16	0.135915		12.16	0.164935
										12.17	0.137625		12.17	0.159998
										12.18	0.140802		12.18	0.164315
										12.19	0.123835		12.19	0.154741
										12.2	0.144983		12.2	0.161777
										12.21	0.111252		12.21	0.152311
										12.22	0.136494		12.22	0.164877
										12.23	0.0943365		12.23	0.170352
										12.24	0.125786		12.24	0.132496
										12.25	0.136965		12.25	0.137767
										12.26	0.144929		12.26	0.139473
										12.27	0.139661		12.27	0.13788
										12.28	0.129595		12.28	0.144217
										12.29	0.151487		12.29	0.144985
										12.3	0.142262		12.3	0.155147
										12.31	0.125387		12.31	0.16658
										12.32	0.107438		12.32	0.161995
										12.33	0.112328		12.33	0.1742
										12.34	0.128265		12.34	0.171304
										12.35	0.148125		12.35	0.171649
										12.36	0.171063		12.36	0.164947
										12.37	0.139235		12.37	0.163163
										12.38	0.153111		12.38	0.165647
										12.39	0.129176		12.39	0.169551
										12.4	0.162021		12.4	0.171394
										12.41	0.165644		12.41	0.170235
										12.42	0.155003		12.42	0.166751
										12.43	0.154229		12.43	0.160699
										12.44	0.155487		12.44	0.160399
										12.45	0.174847		12.45	0.173042
										12.46	0.156947		12.46	0.150869
										12.47	0.175981		12.47	0.136753
										12.48	0.150849		12.48	0.149228
										12.49	0.151343		12.49	0.166064
										12.5	0.176165		12.5	0.160079
										12.51	0.185168		12.51	0.178636
										12.52	0.177923		12.52	0.159073
										12.53	0.151344		12.53	0.159691
										12.54	0.156614		12.54	0.155595
										12.55	0.155729		12.55	0.175139
										12.56	0.156018		12.56	0.13769
										12.57	0.133686		12.57	0.152048
										12.58	0.130889		12.58	0.153954
										12.59	0.124978		12.59	0.159066
										12.6	0.155159		12.6	0.143942
										12.61	0.128794		12.61	0.160308
										12.62	0.148198		12.62	0.147854
										12.63	0.152073		12.63	0.120414
										12.64	0.165536		12.64	0.153483
										12.65	0.172059		12.65	0.14996
										12.66	0.16273		12.66	0.16054
										12.67	0.150948		12.67	0.159979
										12.68	0.148309		12.68	0.178529
										12.69	0.151861		12.69	0.153425
										12.7	0.151668		12.7	0.18471
										12.71	0.141557		12.71	0.162345
										12.72	0.163338		12.72	0.169337
										12.73	0.155286		12.73	0.164591
										12.74	0.145749		12.74	0.15495
										12.75	0.161776		12.75	0.157404
										12.76	0.162414		12.76	0.14696
										12.77	0.155797		12.77	0.170343
										12.78	0.149215		12.78	0.15121
										12.79	0.170388		12.79	0.148005
										12.8	0.173206		12.8	0.166924
										12.81	0.157977		12.81	0.146633
										12.82	0.147079		12.82	0.153513
										12.83	0.136952		12.83	0.151937
										12.84	0.145414		12.84	0.1617
										12.85	0.161122		12.85	0.160752
										12.86	0.166457		12.86	0.16248
										12.87	0.157628		12.87	0.154026
										12.88	0.155216		12.88	0.167068
										12.89	0.159711		12.89	0.160028
										12.9	0.147928		12.9	0.157637
										12.91	0.136806		12.91	0.179996
										12.92	0.0833924		12.92	0.17449
										12.93	0.148586		12.93	0.172098
										12.94	0.135521		12.94	0.172427
										12.95	0.134938		12.95	0.177546
										12.96	0.132265		12.96	0.167534
										12.97	0.151881		12.97	0.155278
										12.98	0.192649		12.98	0.178083
										12.99	0.18561		12.99	0.164315
										13	0.168093		13	0.176424
										13.01	0.165174		13.01	0.168005
										13.02	0.143036		13.02	0.170193
										13.03	0.148645		13.03	0.165099
										13.04	0.114604		13.04	0.171352
										13.05	0.0825859		13.05	0.173243
										13.06	0.105747		13.06	0.168532
										13.07	0.108031		13.07	0.164503
										13.08	0.112133		13.08	0.159848
										13.09	0.104841		13.09	0.149613
										13.1	0.114134		13.1	0.177138
										13.11	0.102579		13.11	0.17762
										13.12	0.138014		13.12	0.190163
										13.13	0.0997201		13.13	0.160413
										13.14	0.102087		13.14	0.167658
										13.15	0.118602		13.15	0.167073
										13.16	0.100006		13.16	0.158784
										13.17	0.0906267		13.17	0.17104
										13.18	0.0907244		13.18	0.150759
										13.19	0.110669		13.19	0.150762
										13.2	0.114463		13.2	0.154079
										13.21	0.154747		13.21	0.162508
										13.22	0.152316		13.22	0.148372
										13.23	0.149382		13.23	0.159615
										13.24	0.12095		13.24	0.172536
										13.25	0.152108		13.25	0.165932
										13.26	0.170108		13.26	0.149107
										13.27	0.156746		13.27	0.124789
										13.28	0.155942		13.28	0.144298
										13.29	0.147307		13.29	0.16211
										13.3	0.16742		13.3	0.15201
										13.31	0.17503		13.31	0.13859
										13.32	0.144279		13.32	0.151056
										13.33	0.178177		13.33	0.182847
										13.34	0.16297		13.34	0.177232
										13.35	0.153737		13.35	0.180079
										13.36	0.154763		13.36	0.169794
										13.37	0.157283		13.37	0.160675
										13.38	0.172193		13.38	0.171472
										13.39	0.1609		13.39	0.156207
										13.4	0.159524		13.4	0.137841
										13.41	0.1577		13.41	0.157731
										13.42	0.159915		13.42	0.142094
										13.43	0.157716		13.43	0.149428
										13.44	0.156109		13.44	0.173819
										13.45	0.147006		13.45	0.125175
										13.46	0.158032		13.46	0.150856
										13.47	0.143562		13.47	0.152966
										13.48	0.139328		13.48	0.142103
										13.49	0.116552		13.49	0.169804
										13.5	0.108549		13.5	0.154425
										13.51	0.154848		13.51	0.131475
										13.52	0.149326		13.52	0.154409
										13.53	0.133962		13.53	0.162922
										13.54	0.151616		13.54	0.172176
										13.55	0.153571		13.55	0.157259
										13.56	0.164691		13.56	0.157782
										13.57	0.160658		13.57	0.156625
										13.58	0.15424		13.58	0.148903
										13.59	0.139784		13.59	0.152363
										13.6	0.142548		13.6	0.146657
										13.61	0.157212		13.61	0.152087
										13.62	0.143487		13.62	0.144389
										13.63	0.148054		13.63	0.188699
										13.64	0.148881		13.64	0.186774
										13.65	0.146667		13.65	0.173216
										13.66	0.145619		13.66	0.159322
										13.67	0.134813		13.67	0.183471
										13.68	0.159868		13.68	0.183656
										13.69	0.134506		13.69	0.152503
										13.7	0.139151		13.7	0.165332
										13.71	0.148153		13.71	0.137726
										13.72	0.142202		13.72	0.144465
										13.73	0.155845		13.73	0.164504
										13.74	0.150051		13.74	0.161951
										13.75	0.140381		13.75	0.159255
										13.76	0.143938		13.76	0.168375
										13.77	0.14677		13.77	0.124652
										13.78	0.159971		13.78	0.150765
										13.79	0.161396		13.79	0.152057
										13.8	0.164543		13.8	0.162553
										13.81	0.174909		13.81	0.151614
										13.82	0.153399		13.82	0.149419
										13.83	0.152451		13.83	0.148727
										13.84	0.152969		13.84	0.14442
										13.85	0.162278		13.85	0.174823
										13.86	0.142934		13.86	0.136763
										13.87	0.14133		13.87	0.169849
										13.88	0.123829		13.88	0.163038
										13.89	0.178526		13.89	0.179328
										13.9	0.146414		13.9	0.173172
										13.91	0.119358		13.91	0.176236
										13.92	0.114261		13.92	0.166562
										13.93	0.173504		13.93	0.14768
										13.94	0.140967		13.94	0.163353
										13.95	0.184736		13.95	0.136186
										13.96	0.192214		13.96	0.152133
										13.97	0.185798		13.97	0.142405
										13.98	0.149882		13.98	0.129416
										13.99	0.12679		13.99	0.140237
										14	0.128697		14	0.144386
										14.01	0.132593		14.01	0.154522
										14.02	0.100965		14.02	0.165335
										14.03	0.130649		14.03	0.169459
										14.04	0.126731		14.04	0.142387
										14.05	0.1277		14.05	0.151326
										14.06	0.134953		14.06	0.168181
										14.07	0.165222		14.07	0.12383
										14.08	0.164903		14.08	0.161238
										14.09	0.162922		14.09	0.144382
										14.1	0.16202		14.1	0.15741
										14.11	0.154198		14.11	0.165454
										14.12	0.143758		14.12	0.159522
										14.13	0.141108		14.13	0.150621
										14.14	0.146708		14.14	0.176254
										14.15	0.131979		14.15	0.175828
										14.16	0.135705		14.16	0.161592
										14.17	0.133105		14.17	0.167521
										14.18	0.154259		14.18	0.158136
										14.19	0.142453		14.19	0.170225
										14.2	0.148257		14.2	0.138123
										14.21	0.156244		14.21	0.127058
										14.22	0.167663		14.22	0.163731
										14.23	0.145526		14.23	0.146732
										14.24	0.158445		14.24	0.144482
										14.25	0.157329		14.25	0.161767
										14.26	0.156294		14.26	0.162417
										14.27	0.156826		14.27	0.162948
										14.28	0.160767		14.28	0.127427
										14.29	0.175586		14.29	0.142386
										14.3	0.164094		14.3	0.131905
										14.31	0.160335		14.31	0.148265
										14.32	0.164399		14.32	0.124311
										14.33	0.154415		14.33	0.126189
										14.34	0.136323		14.34	0.136404
										14.35	0.158364		14.35	0.142647
										14.36	0.158406		14.36	0.141656
										14.37	0.153373		14.37	0.134288
										14.38	0.125046		14.38	0.146123
										14.39	0.136947		14.39	0.150708
										14.4	0.148285		14.4	0.152539
										14.41	0.14463		14.41	0.15053
										14.42	0.146683		14.42	0.164856
										14.43	0.121329		14.43	0.174243
										14.44	0.145454		14.44	0.15914
										14.45	0.128658		14.45	0.161954
										14.46	0.130651		14.46	0.153491
										14.47	0.141126		14.47	0.15935
										14.48	0.131817		14.48	0.136189
										14.49	0.137405		14.49	0.14254
										14.5	0.137255		14.5	0.157329
										14.51	0.135334		14.51	0.142851
										14.52	0.135788		14.52	0.116653
										14.53	0.137767		14.53	0.117699
										14.54	0.131592		14.54	0.10222
										14.55	0.132768		14.55	0.127089
										14.56	0.124375		14.56	0.124797
										14.57	0.131692		14.57	0.118039
										14.58	0.1025		14.58	0.13346
										14.59	0.123275		14.59	0.141772
										14.6	0.107824		14.6	0.146396
										14.61	0.0948913		14.61	0.136071
										14.62	0.0998034		14.62	0.113166
										14.63	0.103342		14.63	0.148048
										14.64	0.119129		14.64	0.161596
										14.65	0.126685		14.65	0.121759
										14.66	0.125048		14.66	0.130744
										14.67	0.137232		14.67	0.130643
										14.68	0.133125		14.68	0.148842
										14.69	0.113212		14.69	0.155351
										14.7	0.145185		14.7	0.145
										14.71	0.134178		14.71	0.130251
										14.72	0.119709		14.72	0.138923
										14.73	0.118698		14.73	0.150425
										14.74	0.149006		14.74	0.145409
										14.75	0.145896		14.75	0.155404
										14.76	0.151496		14.76	0.134405
										14.77	0.146962		14.77	0.142915
										14.78	0.137711		14.78	0.1456
										14.79	0.140641		14.79	0.13637
										14.8	0.147064		14.8	0.14119
										14.81	0.152992		14.81	0.136141
										14.82	0.15031		14.82	0.130476
										14.83	0.138328		14.83	0.158775
										14.84	0.165025		14.84	0.167393
										14.85	0.155224		14.85	0.156432
										14.86	0.129426		14.86	0.157991
										14.87	0.146052		14.87	0.155261
										14.88	0.160126		14.88	0.163588
										14.89	0.164183		14.89	0.15857
										14.9	0.150351		14.9	0.156711
										14.91	0.166172		14.91	0.132799
										14.92	0.149929		14.92	0.151993
										14.93	0.164418		14.93	0.143417
										14.94	0.17036		14.94	0.120729
										14.95	0.155283		14.95	0.141318
										14.96	0.166672		14.96	0.151137
										14.97	0.134361		14.97	0.139823
										14.98	0.143918		14.98	0.134717
										14.99	0.18133		14.99	0.148875
										15	0.165638		15	0.162069
										15.01	0.172397		15.01	0.159003
										15.02	0.176039		15.02	0.161893
										15.03	0.169614		15.03	0.159642
										15.04	0.169456		15.04	0.147082
										15.05	0.167758		15.05	0.162188
										15.06	0.161298		15.06	0.166569
										15.07	0.165212		15.07	0.162723
										15.08	0.172425		15.08	0.168161
										15.09	0.170874		15.09	0.15219
										15.1	0.178173		15.1	0.172775
										15.11	0.117558		15.11	0.16506
										15.12	0.178014		15.12	0.156138
										15.13	0.162119		15.13	0.164754
										15.14	0.148117		15.14	0.163141
										15.15	0.149297		15.15	0.163033
										15.16	0.156285		15.16	0.147047
										15.17	0.144197		15.17	0.15611
										15.18	0.171016		15.18	0.151962
										15.19	0.170265		15.19	0.146027
										15.2	0.174612		15.2	0.141572
										15.21	0.147789		15.21	0.142308
										15.22	0.134535		15.22	0.139184
										15.23	0.168926		15.23	0.160807
										15.24	0.163852		15.24	0.138613
										15.25	0.168791		15.25	0.147442
										15.26	0.153487		15.26	0.150215
										15.27	0.162254		15.27	0.156867
										15.28	0.158325		15.28	0.149624
										15.29	0.165595		15.29	0.129773
										15.3	0.169676		15.3	0.135601
										15.31	0.1865		15.31	0.155896
										15.32	0.170016		15.32	0.153083
										15.33	0.173993		15.33	0.161001
										15.34	0.177091		15.34	0.149182
										15.35	0.17827		15.35	0.159867
										15.36	0.185377		15.36	0.137154
										15.37	0.184254		15.37	0.142222
										15.38	0.16149		15.38	0.143864
										15.39	0.157844		15.39	0.164645
										15.4	0.171451		15.4	0.151048
										15.41	0.173211		15.41	0.142098
										15.42	0.152518		15.42	0.124445
										15.43	0.183279		15.43	0.113684
										15.44	0.180207		15.44	0.119847
										15.45	0.144247		15.45	0.104458
										15.46	0.172193		15.46	0.123873
										15.47	0.176608		15.47	0.108949
										15.48	0.186195		15.48	0.116684
										15.49	0.170198		15.49	0.133662
										15.5	0.173701		15.5	0.136984
										15.51	0.139438		15.51	0.161956
										15.52	0.144173		15.52	0.11957
										15.53	0.131065		15.53	0.127898
										15.54	0.153416		15.54	0.146867
										15.55	0.134714		15.55	0.140023
										15.56	0.128453		15.56	0.133362
										15.57	0.150883		15.57	0.126863
										15.58	0.12451		15.58	0.13064
										15.59	0.111184		15.59	0.134762
										15.6	0.120811		15.6	0.140613
										15.61	0.120013		15.61	0.125726
										15.62	0.113232		15.62	0.130189
										15.63	0.122433		15.63	0.103171
										15.64	0.128703		15.64	0.152825
										15.65	0.104817		15.65	0.176347
										15.66	0.115586		15.66	0.148424
										15.67	0.115097		15.67	0.146965
										15.68	0.123645		15.68	0.115169
										15.69	0.115149		15.69	0.107839
										15.7	0.118758		15.7	0.104621
										15.71	0.112		15.71	0.123027
										15.72	0.110605		15.72	0.123047
										15.73	0.116221		15.73	0.13525
										15.74	0.120904		15.74	0.129929
										15.75	0.103082		15.75	0.152055
										15.76	0.111171		15.76	0.141566
										15.77	0.0963037		15.77	0.164794
										15.78	0.0869572		15.78	0.14526
										15.79	0.116267		15.79	0.198489
										15.8	0.110947		15.8	0.179148
										15.81	0.0851055		15.81	0.178314
										15.82	0.146955		15.82	0.182468
										15.83	0.166828		15.83	0.168755
										15.84	0.147844		15.84	0.163659
										15.85	0.127088		15.85	0.172821
										15.86	0.131269		15.86	0.185738
										15.87	0.129752		15.87	0.156962
										15.88	0.11235		15.88	0.158863
										15.89	0.106312		15.89	0.163814
										15.9	0.120343		15.9	0.1524
										15.91	0.101475		15.91	0.13864
										15.92	0.102713		15.92	0.154742
										15.93	0.117737		15.93	0.152852
										15.94	0.128403		15.94	0.154801
										15.95	0.100661		15.95	0.166209
										15.96	0.122469		15.96	0.147848
										15.97	0.159713		15.97	0.14108
										15.98	0.126521		15.98	0.141222
										15.99	0.154966		15.99	0.141514
										16	0.142522		16	0.149807
										16.01	0.144734		16.01	0.104414
										16.02	0.135681		16.02	0.0952689
										16.03	0.160594		16.03	0.133912
										16.04	0.151257		16.04	0.132984
										16.05	0.134622		16.05	0.112199
										16.06	0.124717		16.06	0.102887
										16.07	0.122385		16.07	0.103943
										16.08	0.117341		16.08	0.107192
										16.09	0.12041		16.09	0.135744
										16.1	0.118848		16.1	0.118268
										16.11	0.108815		16.11	0.165743
										16.12	0.0891982		16.12	0.154497
										16.13	0.0905041		16.13	0.129417
										16.14	0.134866		16.14	0.170814
										16.15	0.113886		16.15	0.154352
										16.16	0.125138		16.16	0.17573
										16.17	0.127045		16.17	0.184509
										16.18	0.106817		16.18	0.175683
										16.19	0.115654		16.19	0.165821
										16.2	0.127574		16.2	0.116768
										16.21	0.135085		16.21	0.164501
										16.22	0.156637		16.22	0.152213
										16.23	0.142957		16.23	0.148128
										16.24	0.128379		16.24	0.118861
										16.25	0.127902		16.25	0.133762
										16.26	0.131352		16.26	0.121829
										16.27	0.123739		16.27	0.128194
										16.28	0.120475		16.28	0.15131
										16.29	0.125648		16.29	0.13952
										16.3	0.100244		16.3	0.135548
										16.31	0.129024		16.31	0.133115
										16.32	0.117666		16.32	0.147467
										16.33	0.108487		16.33	0.114825
										16.34	0.104642		16.34	0.138054
										16.35	0.121321		16.35	0.156427
										16.36	0.113139		16.36	0.132919
										16.37	0.113064		16.37	0.140449
										16.38	0.118316		16.38	0.114019
										16.39	0.124347		16.39	0.143151
										16.4	0.117538		16.4	0.128546
										16.41	0.127989		16.41	0.131858
										16.42	0.117141		16.42	0.127698
										16.43	0.101483		16.43	0.168281
										16.44	0.109435		16.44	0.181644
										16.45	0.117335		16.45	0.178995
										16.46	0.139349		16.46	0.172148
										16.47	0.140475		16.47	0.199586
										16.48	0.146823		16.48	0.162359
										16.49	0.143897		16.49	0.174777
										16.5	0.145951		16.5	0.164877
										16.51	0.145445		16.51	0.166946
										16.52	0.135286		16.52	0.141485
										16.53	0.114548		16.53	0.114501
										16.54	0.140654		16.54	0.157283
										16.55	0.106393		16.55	0.151757
										16.56	0.123943		16.56	0.161192
										16.57	0.112551		16.57	0.156606
										16.58	0.12253		16.58	0.150544
										16.59	0.126225		16.59	0.155033
										16.6	0.101827		16.6	0.176732
										16.61	0.110939		16.61	0.17415
										16.62	0.114929		16.62	0.167548
										16.63	0.109734		16.63	0.159553
										16.64	0.107652		16.64	0.176162
										16.65	0.104426		16.65	0.185196
										16.66	0.114073		16.66	0.137447
										16.67	0.113999		16.67	0.163917
										16.68	0.0919399		16.68	0.151889
										16.69	0.106232		16.69	0.168204
										16.7	0.1212		16.7	0.167018
										16.71	0.12718		16.71	0.139676
										16.72	0.112981		16.72	0.142521
										16.73	0.123947		16.73	0.152351
										16.74	0.12373		16.74	0.139212
										16.75	0.131145		16.75	0.153486
										16.76	0.119847		16.76	0.146377
										16.77	0.113811		16.77	0.148306
										16.78	0.113968		16.78	0.177296
										16.79	0.11477		16.79	0.174792
										16.8	0.137498		16.8	0.148684
										16.81	0.108564		16.81	0.148316
										16.82	0.133462		16.82	0.16981
										16.83	0.131022		16.83	0.123001
										16.84	0.120292		16.84	0.125427
										16.85	0.118451		16.85	0.157601
										16.86	0.126237		16.86	0.159704
										16.87	0.123113		16.87	0.15671
										16.88	0.117786		16.88	0.100343
										16.89	0.123229		16.89	0.0918844
										16.9	0.155672		16.9	0.105874
										16.91	0.129982		16.91	0.122022
										16.92	0.143328		16.92	0.116425
										16.93	0.139515		16.93	0.127637
										16.94	0.12082		16.94	0.119358
										16.95	0.1318		16.95	0.147031
										16.96	0.131017		16.96	0.149962
										16.97	0.132325		16.97	0.142327
										16.98	0.13079		16.98	0.131027
										16.99	0.123722		16.99	0.131944
										17	0.127924		17	0.13493
										17.01	0.118143		17.01	0.149227
										17.02	0.132226		17.02	0.15727
										17.03	0.10867		17.03	0.153763
										17.04	0.0980681		17.04	0.150459
										17.05	0.0789152		17.05	0.151915
										17.06	0.0978082		17.06	0.162093
										17.07	0.0904317		17.07	0.144229
										17.08	0.0855296		17.08	0.157919
										17.09	0.113985		17.09	0.152846
										17.1	0.11466		17.1	0.128382
										17.11	0.0999895		17.11	0.107307
										17.12	0.121635		17.12	0.12406
										17.13	0.129521		17.13	0.153862
										17.14	0.113815		17.14	0.159181
										17.15	0.105524		17.15	0.159442
										17.16	0.130663		17.16	0.151223
										17.17	0.0970861		17.17	0.154291
										17.18	0.11595		17.18	0.153068
										17.19	0.132812		17.19	0.138371
										17.2	0.121216		17.2	0.147179
										17.21	0.109613		17.21	0.178042
										17.22	0.124169		17.22	0.181027
										17.23	0.117748		17.23	0.152543
										17.24	0.121085		17.24	0.137949
										17.25	0.134503		17.25	0.161195
										17.26	0.114101		17.26	0.156152
										17.27	0.11637		17.27	0.160204
										17.28	0.139238		17.28	0.161712
										17.29	0.0996386		17.29	0.155256
										17.3	0.121444		17.3	0.110471
										17.31	0.0827739		17.31	0.0913846
										17.32	0.126269		17.32	0.088439
										17.33	0.104473		17.33	0.0767442
										17.34	0.102574		17.34	0.103512
										17.35	0.121467		17.35	0.119003
										17.36	0.111192		17.36	0.119722
										17.37	0.103898		17.37	0.0889627
										17.38	0.105839		17.38	0.108053
										17.39	0.100152		17.39	0.105573
										17.4	0.109186		17.4	0.0994058
										17.41	0.146444		17.41	0.0850171
										17.42	0.146985		17.42	0.0994324
										17.43	0.158698		17.43	0.105254
										17.44	0.162979		17.44	0.117457
										17.45	0.146885		17.45	0.106297
										17.46	0.139303		17.46	0.101141
										17.47	0.149334		17.47	0.119632
										17.48	0.15709		17.48	0.121008
										17.49	0.142249		17.49	0.116613
										17.5	0.135223		17.5	0.110495
										17.51	0.140284		17.51	0.117606
										17.52	0.154329		17.52	0.127538
										17.53	0.141263		17.53	0.127526
										17.54	0.138881		17.54	0.108046
										17.55	0.145519		17.55	0.107147
										17.56	0.125412		17.56	0.108796
										17.57	0.156976		17.57	0.10588
										17.58	0.143759		17.58	0.10599
										17.59	0.143666		17.59	0.109136
										17.6	0.141233		17.6	0.111334
										17.61	0.15384		17.61	0.121666
										17.62	0.140678		17.62	0.112683
										17.63	0.143597		17.63	0.117751
										17.64	0.146283		17.64	0.10445
										17.65	0.157326		17.65	0.104013
										17.66	0.142755		17.66	0.121998
										17.67	0.13065		17.67	0.0894146
										17.68	0.152945		17.68	0.104655
										17.69	0.151023		17.69	0.0907213
										17.7	0.134791		17.7	0.0740333
										17.71	0.167263		17.71	0.11968
										17.72	0.164297		17.72	0.129163
										17.73	0.15189		17.73	0.126555
										17.74	0.159786		17.74	0.125558
										17.75	0.146508		17.75	0.113264
										17.76	0.158019		17.76	0.109262
										17.77	0.161543		17.77	0.111273
										17.78	0.151279		17.78	0.109707
										17.79	0.153286		17.79	0.11486
										17.8	0.148646		17.8	0.113134
										17.81	0.148034		17.81	0.116918
										17.82	0.140964		17.82	0.0871844
										17.83	0.149081		17.83	0.087455
										17.84	0.14096		17.84	0.0639603
										17.85	0.166842		17.85	0.0748694
										17.86	0.157187		17.86	0.100509
										17.87	0.153529		17.87	0.116256
										17.88	0.155433		17.88	0.0810958
										17.89	0.137569		17.89	0.110382
										17.9	0.147089		17.9	0.0953732
										17.91	0.159396		17.91	0.0733777
										17.92	0.138987		17.92	0.117209
										17.93	0.148265		17.93	0.102206
										17.94	0.159137		17.94	0.118194
										17.95	0.165792		17.95	0.120827
										17.96	0.167986		17.96	0.098355
										17.97	0.169768		17.97	0.098612
										17.98	0.167993		17.98	0.119723
										17.99	0.169018		17.99	0.142344
										18	0.166227		18	0.125294
										18.01	0.162376		18.01	0.126033
										18.02	0.1634		18.02	0.114132
										18.03	0.136203		18.03	0.118055
										18.04	0.167565		18.04	0.153252
										18.05	0.172696		18.05	0.152477
										18.06	0.165176		18.06	0.141624
										18.07	0.161127		18.07	0.133241
										18.08	0.154323		18.08	0.159946
										18.09	0.15307		18.09	0.161202
										18.1	0.139565		18.1	0.140536
										18.11	0.156835		18.11	0.144478
										18.12	0.14158		18.12	0.11746
										18.13	0.143664		18.13	0.102733
										18.14	0.164084		18.14	0.0867247
										18.15	0.163197		18.15	0.111926
										18.16	0.159436		18.16	0.104863
										18.17	0.161267		18.17	0.0879369
										18.18	0.146908		18.18	0.113407
										18.19	0.157659		18.19	0.133999
										18.2	0.159468		18.2	0.114857
										18.21	0.159381		18.21	0.108132
										18.22	0.170889		18.22	0.125651
										18.23	0.139996		18.23	0.128384
										18.24	0.148142		18.24	0.122192
										18.25	0.149691		18.25	0.124723
										18.26	0.162557		18.26	0.117882
										18.27	0.165707		18.27	0.161419
										18.28	0.162821		18.28	0.164204
										18.29	0.152683		18.29	0.163593
										18.3	0.155238		18.3	0.162034
										18.31	0.164232		18.31	0.141497
										18.32	0.156889		18.32	0.162561
										18.33	0.157177		18.33	0.158075
										18.34	0.160111		18.34	0.149366
										18.35	0.16188		18.35	0.150589
										18.36	0.167365		18.36	0.164485
										18.37	0.159448		18.37	0.168576
										18.38	0.138357		18.38	0.167043
										18.39	0.148018		18.39	0.165439
										18.4	0.143387		18.4	0.166948
										18.41	0.128395		18.41	0.166149
										18.42	0.122819		18.42	0.159111
										18.43	0.125732		18.43	0.155395
										18.44	0.139223		18.44	0.159596
										18.45	0.148809		18.45	0.150705
										18.46	0.15585		18.46	0.153389
										18.47	0.175184		18.47	0.150666
										18.48	0.149578		18.48	0.149004
										18.49	0.162793		18.49	0.160248
										18.5	0.15264		18.5	0.165883
										18.51	0.166376		18.51	0.163706
										18.52	0.155437		18.52	0.160701
										18.53	0.150764		18.53	0.167341
										18.54	0.141038		18.54	0.161943
										18.55	0.146208		18.55	0.159955
										18.56	0.166481		18.56	0.170817
										18.57	0.161485		18.57	0.164733
										18.58	0.1557		18.58	0.168842
										18.59	0.155274		18.59	0.161495
										18.6	0.156442		18.6	0.169941
										18.61	0.148234		18.61	0.16577
										18.62	0.159153		18.62	0.162488
										18.63	0.107371		18.63	0.160903
										18.64	0.104463		18.64	0.166457
										18.65	0.104093		18.65	0.165017
										18.66	0.123708		18.66	0.172942
										18.67	0.138256		18.67	0.16892
										18.68	0.1076		18.68	0.128446
										18.69	0.127094		18.69	0.124885
										18.7	0.149822		18.7	0.130536
										18.71	0.138655		18.71	0.127488
										18.72	0.172934		18.72	0.133755
										18.73	0.178342		18.73	0.142358
										18.74	0.187006		18.74	0.133988
										18.75	0.163756		18.75	0.0885085
										18.76	0.160155		18.76	0.119824
										18.77	0.18182		18.77	0.116266
										18.78	0.137116		18.78	0.130605
										18.79	0.119446		18.79	0.149576
										18.8	0.153118		18.8	0.12576
										18.81	0.145017		18.81	0.171331
										18.82	0.1528		18.82	0.174915
										18.83	0.147242		18.83	0.169876
										18.84	0.154903		18.84	0.180574
										18.85	0.141458		18.85	0.183765
										18.86	0.149498		18.86	0.151717
										18.87	0.153301		18.87	0.164798
										18.88	0.171258		18.88	0.190704
										18.89	0.165101		18.89	0.193363
										18.9	0.164522		18.9	0.162591
										18.91	0.165119		18.91	0.162189
										18.92	0.168593		18.92	0.161894
										18.93	0.143638		18.93	0.161523
										18.94	0.156315		18.94	0.166183
										18.95	0.157445		18.95	0.148912
										18.96	0.150505		18.96	0.153831
										18.97	0.164251		18.97	0.145539
										18.98	0.150327		18.98	0.156314
										18.99	0.152136		18.99	0.135042
										19	0.141799		19	0.150634
										19.01	0.148043		19.01	0.148246
										19.02	0.10536		19.02	0.140628
										19.03	0.107213		19.03	0.154085
										19.04	0.116592		19.04	0.143245
										19.05	0.12664		19.05	0.158005
										19.06	0.106947		19.06	0.163946
										19.07	0.116844		19.07	0.158154
										19.08	0.149081		19.08	0.151124
										19.09	0.152918		19.09	0.162618
										19.1	0.144318		19.1	0.169976
										19.11	0.158533		19.11	0.154227
										19.12	0.148903		19.12	0.167527
										19.13	0.106386		19.13	0.161366
										19.14	0.110019		19.14	0.15614
										19.15	0.114232		19.15	0.166534
										19.16	0.12966		19.16	0.148096
										19.17	0.148297		19.17	0.161644
										19.18	0.136247		19.18	0.163484
										19.19	0.134796		19.19	0.153185
										19.2	0.131235		19.2	0.135359
										19.21	0.157714		19.21	0.143688
										19.22	0.137195		19.22	0.15047
										19.23	0.16501		19.23	0.136209
										19.24	0.141109		19.24	0.161646
										19.25	0.137966		19.25	0.166559
										19.26	0.12702		19.26	0.166936
										19.27	0.13754		19.27	0.164882
										19.28	0.13575		19.28	0.174094
										19.29	0.131762		19.29	0.157312
										19.3	0.153486		19.3	0.151869
										19.31	0.175276		19.31	0.159431
										19.32	0.144331		19.32	0.170226
										19.33	0.148076		19.33	0.161629
										19.34	0.145012		19.34	0.162833
										19.35	0.126295		19.35	0.146454
										19.36	0.108389		19.36	0.151256
										19.37	0.0828273		19.37	0.147243
										19.38	0.101243		19.38	0.143068
										19.39	0.127805		19.39	0.0879323
										19.4	0.132462		19.4	0.0876891
										19.41	0.109394		19.41	0.102298
										19.42	0.111287		19.42	0.0855078
										19.43	0.116891		19.43	0.084964
										19.44	0.126796		19.44	0.0982917
										19.45	0.12121		19.45	0.102411
										19.46	0.121025		19.46	0.116918
										19.47	0.114322		19.47	0.077906
										19.48	0.114423		19.48	0.0825991
										19.49	0.107747		19.49	0.107618
										19.5	0.109701		19.5	0.11206
										19.51	0.133614		19.51	0.0883177
										19.52	0.127489		19.52	0.100674
										19.53	0.110163		19.53	0.0964986
										19.54	0.135727		19.54	0.0960366
										19.55	0.110322		19.55	0.147612
										19.56	0.126812		19.56	0.154724
										19.57	0.117322		19.57	0.176884
										19.58	0.117424		19.58	0.184835
										19.59	0.109157		19.59	0.182406
										19.6	0.109783		19.6	0.174635
										19.61	0.107995		19.61	0.179026
										19.62	0.113106		19.62	0.164844
										19.63	0.129694		19.63	0.151222
										19.64	0.110212		19.64	0.136576
										19.65	0.112412		19.65	0.161709
										19.66	0.113288		19.66	0.158534
										19.67	0.115353		19.67	0.169739
										19.68	0.12256		19.68	0.1745
										19.69	0.127699		19.69	0.167239
										19.7	0.114129		19.7	0.169837
										19.71	0.107059		19.71	0.169716
										19.72	0.106229		19.72	0.16441
										19.73	0.107821		19.73	0.156176
										19.74	0.107519		19.74	0.161188
										19.75	0.112824		19.75	0.155186
										19.76	0.118838		19.76	0.152587
										19.77	0.12213		19.77	0.159961
										19.78	0.107228		19.78	0.153549
										19.79	0.124319		19.79	0.151121
										19.8	0.101136		19.8	0.160109
										19.81	0.119193		19.81	0.148103
										19.82	0.127543		19.82	0.129249
										19.83	0.109298		19.83	0.0875768
										19.84	0.115403		19.84	0.115085
										19.85	0.110788		19.85	0.123502
										19.86	0.114376		19.86	0.13734
										19.87	0.116577		19.87	0.122397
										19.88	0.109441		19.88	0.126557
										19.89	0.113193		19.89	0.122931
										19.9	0.117335		19.9	0.121738
										19.91	0.123564		19.91	0.138013
										19.92	0.117644		19.92	0.100424
[truncated: 3,010 more rows]
[truncated: 13 more columns]

## Sheet: Extended Data Fig.8
Panel b			Panel c					Panel e			Panel f					Panel h			Panel i
Ctrl	CGP39557		Ctrl	Glu	Glu+CGP	Wash		Ctrl	CPP		Ctrl	Glu	Glu+CPP	Wash		Ctrl	L-AA		Ctrl	Glu	Glu+L-AA	Wash
1.17669	0.916573		0.911142	1.42313	1.15147	0.84048		0.449936	0.58006		0.57743	0.932593	0.734971	0.269163		0.343284	0.328114		0.363796	1.72479	0.659831	0.205799
0.888626	0.782612		1.66922	2.93448	2.64489	1.63032		0.547253	0.454011		0.558836	1.01423	1.12553	0.361062		1.07426	0.777668		1.38484	3.29296	1.73815	1.25425
1.05106	1.18513		1.33067	2.03096	2.18456	1.07608		0.761506	0.990288		0.619147	0.775083	1.01441	0.368899		1.43599	1.7157		0.789124	7.73945	1.82704	0.804887
1.014	0.949721		0.687559	1.01013	0.786388	0.457729		0.803743	0.785278		0.619147	0.775083	1.01441	0.368899		1.88384	2.00711		0.438997	4.69698	0.317784	0.335919
0.918595	0.974681		1.01802	1.76266	1.658	1.03336		1.19121	1.22083		0.362944	0.735774	0.812023	0.407054		1.44556	1.77137		0.673783	5.86484	0.420775	0.236316
0.853083	0.89883		0.785928	1.25653	0.989389	0.968189		1.00741	0.954493		0.424942	0.6109	0.677363	0.31878		0.377344	0.565538		0.889911	3.95997	0.475115	0.466805
1.11901	1.16023		1.07391	1.74916	1.57102	1.16395		1.18373	1.65987		1.46986	2.19988	1.60101	1.15701		0.626564	0.896428		1.13753	7.71401	1.53228	0.705437
1.01998	0.912097		0.752735	0.752735	0.752735	0.752735		1.76103	1.70122		0.757534	1.4776	1.21414	0.789035		1.32099	1.20809		0.736643	5.44333	1.12906	0.462953
0.958944	1.06683		0.770829	1.74659	2.2449	0.975424		1.59378	1.54148		1.10282	1.97909	1.58937	0.939744		2.10686	2.28422		1.38482	7.06735	1.68056	1.19328
								1.55983	1.73264		1.61804	3.2084	2.9975	1.63135		0.259822	0.267507		1.05216	4.97401	2.28429	0.658289
								0.303321	0.425355		2.94333	6.77363	6.99271	4.11591		0.755404	0.711678		1.51935	6.32788	0.906193	1.15311
								0.406944	0.355671		1.09481	2.26521	2.06243	1.27964		0.986908	1.40697		1.20326	5.49916	2.05093	2.51906
								1.4303	1.83702		0.781769	1.86088	1.70417	0.947519		0.383128	0.408575		1.42579	5.89335	1.3446	1.3177
											1.0694	2.46333	2.29478	1.24346

## Sheet: Extended Data Fig.9
Panel a			Panel c					Panel d
Ctrl	CGS19755		CGS19755 (uM)	LDH release (%)				time (s)→ cell number↓	5	10	15	20	25	30	35	40	45	50	55	60	65	70	75	80	85	90	95	100	105	110	115	120	125	130	135	140	145	150	155	160	165	170	175	180	185	190	195	200	205
0.310959	0.363788		0.1	2.45902	2.45902	1.63934		1	1	1.00435	1.00078	1.00481	1.00483	1.01036	1.0167	1.01766	1.00723	1.01232	0.998906	0.998356	1.00146	1.01233	0.998375	0.992303	0.992716	0.998751	0.987414	0.990946	0.983578	0.978877	0.986978	0.986527	0.985442	0.985033	1.00507	1.00818	1.02208	1.04887	1.04705	1.05832	1.07134	1.10574	1.11216	1.12276	1.1289	1.14576	1.15795	1.18963	1.17921
0.599355	0.535157		1	4.09836	2.45902	2.45902		2	1	1.00644	1.02163	1.01159	1.0105	1.01969	1.02793	1.02448	1.062	1.05667	1.06816	1.04746	1.08717	1.09878	1.10106	1.09906	1.11686	1.11186	1.12766	1.11969	1.13372	1.11912	1.14404	1.14368	1.16465	1.16918	1.20559	1.2263	1.24247	1.25467	1.26773	1.29257	1.30729	1.31675	1.33975	1.3535	1.35834	1.36121	1.34688	1.34193	1.35276
1.43481	1.40925		10	2.45902	2.45902	3.27869		3	1	0.987922	0.977985	0.967383	0.980379	0.982738	0.987742	0.985096	0.986446	0.985834	0.984628	0.990208	0.979083	1.00263	1.00679	0.994888	1.01852	1.01444	1.01971	1.0094	1.02684	1.03535	1.02875	1.03247	1.04676	1.04592	1.04947	1.08064	1.07857	1.11412	1.11844	1.14132	1.16348	1.17266	1.17352	1.17084	1.18395	1.19756	1.20081	1.20623	1.21307
0.643179	0.590911		100	1.63934	3.27869	3.27869		4	1	0.954979	0.982018	0.982629	0.994	0.976591	0.982036	1.01246	1.0023	1.04246	1.02237	1.04008	1.04604	1.05519	1.07339	1.06397	1.06108	1.08045	1.09223	1.10584	1.12514	1.11462	1.13312	1.13521	1.16227	1.17027	1.20781	1.23388	1.23805	1.30066	1.31457	1.33406	1.34821	1.36165	1.3893	1.39584	1.4151	1.44162	1.43549	1.45058	1.44727
1.38248	1.36439		1000	4.91803	4.91803	4.91803		5	1	0.987488	0.98884	0.981075	0.979671	0.984587	0.968134	0.971398	0.977251	1.00001	1.00247	1.01829	1.0254	1.04288	1.04439	1.07208	1.069	1.06873	1.08268	1.09384	1.12359	1.14576	1.12869	1.14204	1.15186	1.14251	1.15302	1.15933	1.17379	1.19043	1.21545	1.22665	1.24754	1.25006	1.24001	1.2692	1.26458	1.29262	1.29115	1.30222	1.31055
1.62922	1.72544							6	1	1.00949	1.01781	1.00749	1.01362	1.01781	1.01335	1.01312	1.01551	1.03012	1.03552	1.03336	1.02911	1.0241	1.03501	1.02874	1.04519	1.03327	1.03373	1.03069	1.02546	1.03724	1.04303	1.04666	1.04202	1.0553	1.0632	1.04901	1.05022	1.06723	1.05498	1.04891	1.0607	1.0621	1.06651	1.06647	1.06341	1.07421	1.06219	1.05613	1.07414
								7	1	1.01005	1.00349	0.994116	0.996797	1.00968	1.00974	1.00433	1.00958	1.0112	1.00023	0.999879	0.99784	0.993182	1.00871	0.995632	0.993764	0.993364	0.986048	0.997743	0.997622	1.00348	1.0066	1.00695	1.01402	1.02407	1.03436	1.02574	1.0247	1.02778	1.02885	1.03458	1.03902	1.04314	1.05128	1.06158	1.07395	1.08175	1.09454	1.07469	1.07418
								8	1	1.00535	1.01895	1.0131	1.02731	1.02121	1.03241	1.03692	1.05038	1.03168	1.04953	1.07086	1.07518	1.08178	1.08905	1.09237	1.10197	1.10823	1.09957	1.12096	1.11049	1.11968	1.12622	1.14634	1.14163	1.15212	1.14311	1.16691	1.16345	1.16202	1.14789	1.15815	1.17811	1.16981	1.17399	1.18318	1.18115	1.1731	1.17692	1.19091	1.20023
								9	1	0.997315	0.992343	1.01551	1.01323	0.996321	1.02516	0.9821	1.01154	0.998508	1.00428	1.04147	1.01571	1.01969	1.0541	1.08244	1.08125	1.10044	1.12679	1.15782	1.17393	1.21788	1.24483	1.25159	1.25746	1.27705	1.32309	1.35084	1.37938	1.37778	1.38226	1.41726	1.44382	1.45585	1.46261	1.49214	1.53172	1.55987	1.56384	1.572	1.61804
								10	1	1.00391	0.987891	1.001	1.01256	1.02731	1.04033	1.01894	1.01302	1.01566	1.02913	1.03815	1.02713	1.01784	1.04889	1.02959	1.03587	1.03733	1.0457	1.05308	1.03915	1.04807	1.03478	1.08203	1.17562	1.19447	1.22678	1.23753	1.2469	1.2571	1.27003	1.28614	1.31473	1.31655	1.30717	1.29106	1.3343	1.35288	1.36435	1.39203	1.40951
								11	1	1.01453	0.996905	0.994561	1.01528	1.00178	0.990248	1.00244	0.995874	0.99503	1.02044	0.998406	0.995968	1.01453	0.997187	1.003	1.01013	1.02916	1.03057	1.01894	1.01575	1.04661	1.08496	1.06424	1.10521	1.13953	1.1281	1.28057	1.21352	1.20049	1.17029	1.20039	1.24962	1.34359	1.46568	1.49259	1.47946	1.47984	1.509	1.59415	1.67489
								12	1	0.988793	1.00094	0.991864	0.994961	1.00291	0.980657	0.993911	0.991628	1.00507	1.01567	1.01087	1.00987	1.01438	1.01436	1.02478	1.03667	1.05268	1.05619	1.07924	1.09701	1.10099	1.11611	1.11858	1.13619	1.12614	1.14955	1.1695	1.17761	1.19454	1.19042	1.22383	1.24545	1.27057	1.26766	1.28994	1.31829	1.3243	1.33807	1.35054	1.37051
								13	1	1.00019	0.991188	1.00247	1.00228	0.989299	1.00334	1.00634	1.00717	0.984651	1.03423	1.02135	1.01578	1.01056	1.00179	1.01254	1.01448	1.03171	1.05849	1.04905	1.06057	1.0675	1.07955	1.07839	1.09422	1.09844	1.11635	1.11471	1.14013	1.15131	1.13799	1.16283	1.18172	1.19314	1.20031	1.20191	1.20031	1.22742	1.24447	1.26655	1.27105
								14	1	1.02423	1.03305	1.03936	1.03245	1.02534	1.03475	1.05157	1.03305	1.04887	1.03064	1.02353	1.03735	1.03615	1.06509	1.05928	1.05337	1.09133	1.10054	1.10625	1.08963	1.11236	1.11556	1.17114	1.18997	1.19688	1.15622	1.20419	1.20619	1.2117	1.23022	1.2122	1.24905	1.27268	1.24144	1.2873	1.30012	1.32125	1.30913	1.3574	1.36161
								15	1	1.01331	0.99031	0.977631	0.999004	0.986053	0.983517	1.00073	0.99837	1.00616	1.04356	1.01331	1.01567	1.02726	1.01793	1.05144	1.07988	1.08096	1.08948	1.11003	1.12534	1.12652	1.16926	1.20504	1.19127	1.22659	1.21364	1.23474	1.28102	1.27803	1.30103	1.32476	1.31072	1.36135	1.37366	1.38163	1.40545	1.41958	1.4338	1.44494	1.49538
								16	1	0.999909	0.96182	0.983193	1.00502	1.03096	0.993515	0.987852	0.989496	0.981001	0.996803	1.00758	1.01754	1.01927	1.02841	1.05499	1.06376	1.09052	1.07134	1.14322	1.13993	1.1392	1.18076	1.18725	1.19437	1.22972	1.22936	1.25119	1.25676	1.27393	1.28279	1.33175	1.33787	1.41935	1.49023	1.48073	1.43296	1.423	1.42647	1.45661	1.46292
								17	1	0.96223	0.982226	1.00263	0.982832	0.989699	0.996667	0.953747	0.973238	0.974955	1.01889	1.00889	0.989093	0.987578	0.997677	1.01818	1.00576	1.02101	1.04716	1.06221	1.08241	1.09129	1.09715	1.10452	1.12593	1.11533	1.11735	1.1123	1.13149	1.14007	1.17017	1.15088	1.19905	1.21036	1.18491	1.19329	1.17623	1.2143	1.22713	1.24843	1.26682
								18	1	1.01196	0.992797	1.03164	1.00064	1.03769	1.02161	1.00347	0.974145	1.01698	1.0373	1.04078	1.01312	0.995755	0.980962	0.986108	1.04206	1.08773	1.06187	1.05454	1.10368	1.12387	1.08387	1.10612	1.11011	1.12362	1.0894	1.10934	1.17983	1.17867	1.20105	1.21829	1.21778	1.24608	1.19887	1.20144	1.24235	1.24916	1.2691	1.28775	1.3549
Panel e
time (s)	pH 7.0+glu																		pH 7.0+glu+CGS19755
5	1	1	1	1	1	1	1	1	1	1	1	1	1	1	1	1	1	1	1	1	1	1	1	1	1	1	1	1	1	1	1	1	1	1	1	1	1	1
10	1.00435	1.00644	0.987922	0.954979	0.987488	1.00949	1.01005	1.00535	0.997315	1.00391	1.01453	0.988793	1.00019	1.02423	1.01331	0.999909	0.96223	1.01196	1.01241	1.00524	0.972781	0.993445	1.0021	1.0092	1.00858	1.00636	1.0089	1.00791	0.998105	1.00544	0.994768	0.992976	0.997104	0.995342	0.980306	1.00517	0.991259	0.992038
15	1.00078	1.02163	0.977985	0.982018	0.98884	1.01781	1.00349	1.01895	0.992343	0.987891	0.996905	1.00094	0.991188	1.03305	0.99031	0.96182	0.982226	0.992797	1.01639	1.00612	0.981117	0.988901	1.0075	0.982381	1.01301	1.00938	0.9925	1.01897	0.983427	1.01372	0.992525	0.994606	0.998249	0.993709	1.00662	1.00792	0.998329	0.99859
20	1.00481	1.01159	0.967383	0.982629	0.981075	1.00749	0.994116	1.0131	1.01551	1.001	0.994561	0.991864	1.00247	1.03936	0.977631	0.983193	1.00263	1.03164	1.01752	1.00967	0.976127	0.988678	1.01722	0.995267	1.01318	1.02537	0.977501	1.01649	1.0023	1.0177	0.982884	0.989953	0.999596	0.981369	0.996909	1.01041	0.996363	0.996315
25	1.00483	1.0105	0.980379	0.994	0.979671	1.01362	0.996797	1.02731	1.01323	1.01256	1.01528	0.994961	1.00228	1.03245	0.999004	1.00502	0.982832	1.00064	1.02077	1.01012	1.00023	0.990168	1.01878	0.9858	1.01428	1.00747	0.976677	1.02267	1.00827	1.00523	0.98573	0.98853	0.992794	0.982481	1.0106	1.00238	0.974635	0.976115
30	1.01036	1.01969	0.982738	0.976591	0.984587	1.01781	1.00968	1.02121	0.996321	1.02731	1.00178	1.00291	0.989299	1.02534	0.986053	1.03096	0.989699	1.03769	1.02117	1.01154	0.999263	1.00849	1.01593	0.992834	1.02107	0.994075	0.974782	1.00736	0.991371	0.999638	0.987513	1.01479	0.970032	0.97466	0.995231	1.01049	0.973121	0.973976
35	1.0167	1.02793	0.987742	0.982036	0.968134	1.01335	1.00974	1.03241	1.02516	1.04033	0.990248	0.980657	1.00334	1.03475	0.983517	0.993515	0.996667	1.02161	1.02163	1.01411	0.99552	1.00253	1.01586	0.965617	1.02648	0.984755	0.991182	1.01196	0.997379	1.01889	0.980853	1.01645	0.987878	0.967778	1.00053	0.99883	0.969462	0.969836
40	1.01766	1.02448	0.985096	1.01246	0.971398	1.01312	1.00433	1.03692	0.9821	1.01894	1.00244	0.993911	1.00634	1.05157	1.00073	0.987852	0.953747	1.00347	1.02342	1.01438	1.0144	1.00082	1.02737	0.969693	1.02781	1.02024	1.00297	1.01877	0.99258	1.01693	0.98943	1.01938	0.988955	0.979109	0.99894	0.989059	0.974725	0.975205
45	1.00723	1.062	0.986446	1.0023	0.977251	1.01551	1.00958	1.05038	1.01154	1.01302	0.995874	0.991628	1.00717	1.03305	0.99837	0.989496	0.973238	0.974145	1.02355	1.01997	0.969606	0.990466	1.02798	0.988627	1.02896	1.03234	1.0164	1.00518	0.996451	1.00864	0.994183	1.03862	0.992727	0.97619	1.01069	1.00072	0.979875	0.980027
50	1.01232	1.05667	0.985834	1.04246	1.00001	1.03012	1.0112	1.03168	0.998508	1.01566	0.99503	1.00507	0.984651	1.04887	1.00616	0.981001	0.974955	1.01698	1.02475	1.02316	1.01253	0.988082	1.03575	1.00223	1.02977	1.02969	0.989039	1.02243	1.00532	1.00776	0.989823	1.02828	0.98377	0.965379	0.99894	0.997887	0.981411	0.981438
55	0.998906	1.06816	0.984628	1.02237	1.00247	1.03552	1.00023	1.04953	1.00428	1.02913	1.02044	1.01567	1.03423	1.03064	1.04356	0.996803	1.01889	1.0373	1.02939	1.02405	0.991267	0.995158	1.04672	0.996713	1.03333	1.02358	0.978655	1.03325	1.01125	1.0014	0.994796	1.03029	0.993333	0.964719	1.01016	0.994907	0.972105	0.971633
60	0.998356	1.04746	0.990208	1.04008	1.01829	1.03336	0.999879	1.07086	1.04147	1.03815	0.998406	1.01087	1.02135	1.02353	1.01331	1.00758	1.00889	1.04078	1.02966	1.02538	0.976014	0.982272	1.04716	1.00263	1.0338	1.00605	0.979314	1.01244	0.996895	1.00668	0.990666	1.02946	0.996565	0.969759	0.995319	0.986494	0.97398	0.973908
65	1.00146	1.08717	0.979083	1.04604	1.0254	1.02911	0.99784	1.07518	1.01571	1.02713	0.995968	1.00987	1.01578	1.03735	1.01567	1.01754	0.989093	1.01312	1.03012	1.03222	0.948398	1.00246	1.05852	0.984485	1.03564	1.05345	1.02003	1.00214	0.987096	0.992909	0.98596	1.03073	0.995623	0.975251	0.996467	0.997699	0.972534	0.97177
70	1.01233	1.09878	1.00263	1.05519	1.04288	1.0241	0.993182	1.08178	1.01969	1.01784	1.01453	1.01438	1.01056	1.03615	1.02726	1.01927	0.987578	0.995755	1.03211	1.03426	0.993479	0.985251	1.06134	1.00145	1.04209	1.01876	0.979726	1.01707	0.965886	1.00243	0.98987	1.02694	1.00747	0.968091	1.00477	1.00468	0.987916	0.988421
75	0.998375	1.10106	1.00679	1.07339	1.04439	1.03501	1.00871	1.08905	1.0541	1.04889	0.997187	1.01436	1.00179	1.06509	1.01793	1.02841	0.997677	0.980962	1.03231	1.04162	0.95594	0.973333	1.06195	0.982381	1.04531	1.02796	0.980056	1.00836	0.989032	0.991304	0.99495	1.02685	1.00721	0.97115	0.999205	0.988644	0.975019	0.974409
80	0.992303	1.09906	0.994888	1.06397	1.07208	1.02874	0.995632	1.09237	1.08244	1.02959	1.003	1.02478	1.01254	1.05928	1.05144	1.05499	1.01818	0.986108	1.03384	1.04544	1.02036	0.96514	1.06539	0.975347	1.05026	1.02666	0.987226	1.02454	1.01456	1.01434	0.993963	1.04692	1.02108	0.971289	1.00733	0.995624	0.983398	0.982871
85	0.992716	1.11686	1.01852	1.06108	1.069	1.04519	0.993764	1.10197	1.08125	1.03587	1.01013	1.03667	1.01448	1.05337	1.07988	1.06376	1.00576	1.04206	1.03623	1.04571	1.02586	0.980782	1.0753	0.961015	1.05314	1.03864	0.991841	1.03307	1.01738	0.999638	0.985424	1.04671	1.02882	0.975147	1.0461	0.983174	0.980191	0.981187
90	0.998751	1.11186	1.01444	1.08045	1.06873	1.03327	0.993364	1.10823	1.10044	1.03733	1.02916	1.05268	1.03171	1.09133	1.08096	1.09052	1.02101	1.08773	1.03669	1.05103	0.975333	0.987933	1.07524	0.978634	1.06097	1.02913	1.01961	1.03625	1.03992	1.00435	0.996358	1.06301	1.02108	0.981682	1.05714	0.988795	0.984483	0.983917
95	0.987414	1.12766	1.01971	1.09223	1.08268	1.03373	0.986048	1.09957	1.12679	1.0457	1.03057	1.05619	1.05849	1.10054	1.08948	1.07134	1.04716	1.06187	1.04611	1.05192	0.97987	0.993371	1.08254	0.984419	1.06776	1.04876	1.01591	1.02668	1.02613	1.00031	0.996195	1.07294	1.0367	0.979109	1.05502	0.989361	0.976893	0.976092
100	0.990946	1.11969	1.0094	1.10584	1.09384	1.03069	0.997743	1.12096	1.15782	1.05308	1.01894	1.07924	1.04905	1.10625	1.11003	1.14322	1.06221	1.05454	1.04691	1.06416	1.04191	1.01415	1.09417	0.981527	1.07876	1.05524	1.05398	1.00909	1.00702	0.987836	0.99587	1.07457	1.03334	0.97897	1.04266	0.986871	0.992411	0.992106
105	0.983578	1.13372	1.02684	1.12514	1.12359	1.02546	0.997622	1.11049	1.17393	1.03915	1.01575	1.09701	1.06057	1.08963	1.12534	1.13993	1.08241	1.10368	1.0475	1.08316	1.03811	1.01378	1.0993	1.01854	1.08458	1.06672	1.03346	1.02557	1.01899	0.994668	0.995218	1.05821	1.04034	0.991588	1.09176	0.99087	0.991168	0.991561
110	0.978877	1.11912	1.03535	1.11462	1.14576	1.03724	1.00348	1.11968	1.21788	1.04807	1.04661	1.10099	1.0675	1.11236	1.12652	1.1392	1.09129	1.12387	1.05003	1.08333	1.02444	1.04179	1.09644	1.0169	1.09448	1.06919	1.05431	1.0066	0.99383	0.999275	0.994001	1.07036	1.02411	0.989885	1.07162	0.994303	0.973844	0.973703
115	0.986978	1.14404	1.02875	1.13312	1.12869	1.04303	1.0066	1.12622	1.24483	1.03478	1.08496	1.11611	1.07955	1.11556	1.16926	1.18076	1.09715	1.08387	1.05016	1.10215	1.04457	1.04618	1.10223	1.04655	1.0973	1.07622	1.06692	1.00121	0.98254	0.973498	0.996157	1.1048	1.01785	0.981577	1.09379	0.988795	0.970817	0.969677
120	0.986527	1.14368	1.03247	1.13521	1.14204	1.04666	1.00695	1.14634	1.25159	1.08203	1.06424	1.11858	1.07839	1.17114	1.20504	1.18725	1.10452	1.10612	1.05115	1.11422	1.06136	1.06309	1.10387	1.0311	1.10542	1.13332	1.10475	1.02098	0.982298	0.959988	0.991538	1.09321	1.00451	0.977337	1.12232	0.99883	0.97608	0.975318
125	0.985442	1.16465	1.04676	1.16227	1.15186	1.04202	1.01402	1.14163	1.25746	1.17562	1.10521	1.13619	1.09422	1.18997	1.19127	1.19437	1.12593	1.11011	1.05129	1.12504	1.06884	1.07411	1.10847	1.06449	1.11682	1.09382	1.08208	1.01562	0.985483	0.963973	1.01049	1.11061	1.02586	0.977059	1.11216	1.00494	0.991055	0.990787
130	0.985033	1.16918	1.04592	1.17027	1.14251	1.0553	1.02407	1.15212	1.27705	1.19447	1.13953	1.12614	1.09844	1.19688	1.22659	1.22972	1.11533	1.12362	1.05215	1.13534	1.05052	1.06927	1.11847	1.06587	1.12096	1.11097	1.09675	1.04652	0.989193	0.958849	1.00543	1.12235	1.01798	0.96969	1.13186	1.00551	0.999661	1.00064
135	1.00507	1.20559	1.04947	1.20781	1.15302	1.0632	1.03436	1.14311	1.32309	1.22678	1.1281	1.14955	1.11635	1.15622	1.21364	1.22936	1.11735	1.0894	1.05401	1.13924	1.06918	1.07665	1.12782	1.07929	1.12269	1.13393	1.09156	1.0215	0.982378	0.974636	1.01161	1.13752	1.00747	0.969342	1.1769	1.02973	1.01882	1.01799
140	1.00818	1.2263	1.08064	1.23388	1.15933	1.04901	1.02574	1.16691	1.35084	1.23753	1.28057	1.1695	1.11471	1.20419	1.23474	1.25119	1.1123	1.10934	1.05772	1.14324	1.10485	1.0689	1.13292	1.10197	1.1448	1.14745	1.13648	1.07016	1.02577	0.981831	1.0094	1.14727	0.996363	0.989642	1.16904	1.04105	1.03842	1.03549
145	1.02208	1.24247	1.07857	1.23805	1.17379	1.05022	1.0247	1.16345	1.37938	1.2469	1.21352	1.17761	1.14013	1.20619	1.28102	1.25676	1.13149	1.17983	1.05905	1.17403	1.09782	1.09132	1.14343	1.11078	1.15867	1.15615	1.11019	1.05737	1.0006	1.00626	1.00767	1.16203	1.03145	1.00108	1.18741	1.06168	1.05258	1.05034
150	1.04887	1.25467	1.11412	1.30066	1.19043	1.06723	1.02778	1.16202	1.37778	1.2571	1.20049	1.19454	1.15131	1.2117	1.27803	1.27393	1.14007	1.17867	1.06044	1.17714	1.1209	1.09341	1.15927	1.10013	1.16034	1.17158	1.16969	1.09491	1.04871	1.00528	1.01089	1.17178	1.02344	1.0073	1.21037	1.06531	1.05538	1.05491
155	1.04705	1.26773	1.11844	1.31457	1.21545	1.05498	1.02885	1.14789	1.38226	1.27003	1.17029	1.19042	1.13799	1.23022	1.30103	1.28279	1.17017	1.20105	1.06721	1.21388	1.10978	1.08112	1.16778	1.13227	1.16869	1.19516	1.21576	1.11236	1.05238	1.02397	1.01707	1.21242	1.02094	1.02346	1.20798	1.08376	1.0749	1.07452
160	1.05832	1.29257	1.14132	1.33406	1.22665	1.04891	1.03458	1.15815	1.41726	1.28614	1.20039	1.22383	1.16283	1.2122	1.32476	1.33175	1.15088	1.21829	1.069	1.24893	1.12736	1.1092	1.16919	1.12149	1.17416	1.17251	1.20793	1.14028	1.08843	1.04245	1.00652	1.21052	1.027	1.04752	1.20887	1.10247	1.07824	1.07662
165	1.07134	1.30729	1.16348	1.34821	1.24754	1.0607	1.03902	1.17811	1.44382	1.31473	1.24962	1.24545	1.18172	1.24905	1.31072	1.33787	1.19905	1.21778	1.07179	1.25204	1.13927	1.08894	1.17775	1.12741	1.1813	1.17202	1.14035	1.07946	1.05335	1.03168	1.007	1.23557	1.04997	1.05044	1.20277	1.13129	1.10555	1.10357
170	1.10574	1.31675	1.17266	1.36165	1.25006	1.0621	1.04314	1.16981	1.45585	1.31655	1.34359	1.27057	1.19314	1.27268	1.36135	1.41935	1.21036	1.24608	1.07902	1.25639	1.16099	1.09549	1.1881	1.13543	1.19281	1.19775	1.20438	1.15238	1.08053	1.06714	1.00456	1.24123	1.04222	1.04946	1.22706	1.14468	1.11729	1.11636
175	1.11216	1.33975	1.17352	1.3893	1.24001	1.06651	1.05128	1.17399	1.46261	1.30717	1.46568	1.26766	1.20031	1.24144	1.37366	1.49023	1.18491	1.19887	1.08718	1.26296	1.12214	1.10905	1.19109	1.13747	1.20583	1.22096	1.23982	1.16596	1.11254	1.04312	1.02057	1.26331	1.08189	1.06754	1.23518	1.14684	1.14379	1.14142
180	1.12276	1.3535	1.17084	1.39584	1.2692	1.06647	1.06158	1.18318	1.49214	1.29106	1.49259	1.28994	1.20191	1.2873	1.38163	1.48073	1.19329	1.20144	1.097	1.28355	1.18407	1.11076	1.20529	1.14075	1.20917	1.22818	1.21048	1.15615	1.10073	1.06745	1.01621	1.25738	1.0625	1.0837	1.24667	1.1577	1.13383	1.13164
185	1.1289	1.35834	1.18395	1.4151	1.26458	1.06341	1.07395	1.18115	1.53172	1.3343	1.47946	1.31829	1.20031	1.30012	1.40545	1.43296	1.17623	1.24235	1.10788	1.28426	1.15736	1.1089	1.21734	1.14766	1.21331	1.24861	1.2652	1.19296	1.11432	1.06004	1.01401	1.2553	1.06674	1.08853	1.28659	1.18547	1.14546	1.14288
190	1.14576	1.36121	1.19756	1.44162	1.29262	1.07421	1.08175	1.1731	1.55987	1.35288	1.47984	1.3243	1.22742	1.32125	1.41958	1.423	1.2143	1.24916	1.11472	1.28798	1.17142	1.10309	1.21566	1.17593	1.2197	1.24207	1.24196	1.19386	1.14678	1.06403	1.03056	1.2668	1.08788	1.10077	1.26777	1.17555	1.16766	1.16581
195	1.15795	1.34688	1.20081	1.43549	1.29115	1.06219	1.09454	1.17692	1.56384	1.36435	1.509	1.33807	1.24447	1.30913	1.4338	1.42647	1.22713	1.2691	1.11876	1.29331	1.17692	1.11337	1.22504	1.16409	1.22724	1.24287	1.24015	1.21324	1.15678	1.07837	1.05068	1.29232	1.09078	1.11544	1.27325	1.18901	1.1779	1.17514
200	1.18963	1.34193	1.20623	1.45058	1.30222	1.05613	1.07469	1.19091	1.572	1.39203	1.59415	1.35054	1.26655	1.3574	1.44494	1.45661	1.24843	1.28775	1.12526	1.30857	1.16535	1.13899	1.23684	1.17796	1.22897	1.24941	1.24872	1.18117	1.13085	1.08432	1.07869	1.30818	1.09671	1.1308	1.25974	1.20848	1.17017	1.1682
205	1.17921	1.35276	1.21307	1.44727	1.31055	1.07414	1.07418	1.20023	1.61804	1.40951	1.67489	1.37051	1.27105	1.36161	1.49538	1.46292	1.26682	1.3549	1.12838	1.31763	1.20159	1.12447	1.24292	1.17665	1.23312	1.27608	1.28128	1.19655	1.15972	1.088	1.08341	1.30984	1.11321	1.12256	1.26345	1.19422	1.18822	1.18599
210	1.19642	1.33241	1.22772	1.44669	1.279	1.07625	1.06716	1.20928	1.65314	1.47023	1.75656	1.38086	1.28451	1.35009	1.48533	1.49964	1.29045	1.45163	1.13741	1.3297	1.18781	1.13289	1.24847	1.17658	1.24653	1.30194	1.28449	1.22856	1.17202	1.10472	1.07336	1.32199	1.10014	1.13754	1.31228	1.21342	1.18194	1.17932
215	1.22049	1.32301	1.22504	1.44703	1.26485	1.08129	1.08172	1.20986	1.63445	1.54507	1.91279	1.41458	1.30649	1.40266	1.49357	1.51882	1.29762	1.58593	1.13747	1.33431	1.20284	1.12819	1.25827	1.17645	1.2474	1.27422	1.27023	1.2176	1.16186	1.10363	1.0983	1.30459	1.1095	1.15399	1.3001	1.22433	1.19678	1.19429
220	1.22923	1.32118	1.22022	1.45901	1.2854	1.10904	1.08121	1.20261	1.64658	1.57993	2.04098	1.44398	1.33884	1.42449	1.54918	1.54978	1.33337	1.66362	1.14424	1.33511	1.24491	1.14898	1.27338	1.19644	1.26087	1.29453	1.28861	1.22455	1.17634	1.08722	1.15757	1.34265	1.11859	1.15955	1.31467	1.22497	1.21142	1.21017
225	1.23417	1.30387	1.22342	1.48267	1.30048	1.09105	1.06648	1.22211	1.70436	1.5915	2.04107	1.45707	1.33879	1.4313	1.54066	1.53398	1.3773	1.74093	1.14981	1.33644	1.21707	1.13393	1.27138	1.18658	1.28591	1.32607	1.28548	1.22337	1.17815	1.11377	1.15674	1.34988	1.13657	1.17161	1.32359	1.22097	1.22718	1.22402
230	1.25387	1.29377	1.22592	1.49027	1.28934	1.0964	1.06918	1.23598	1.71241	1.64694	2.0738	1.49329	1.36576	1.45954	1.58115	1.57417	1.37629	1.71958	1.15008	1.37744	1.28097	1.12283	1.28179	1.22622	1.29438	1.35718	1.36097	1.24743	1.2117	1.10793	1.15979	1.36349	1.12162	1.16772	1.31714	1.22557	1.22336	1.2194
235	1.25416	1.31121	1.19718	1.46293	1.28824	1.09992	1.07403	1.22972	1.76124	1.62045	2.05308	1.48474	1.39462	1.45884	1.62987	1.59052	1.3878	1.78454	1.15108	1.38214	1.26158	1.1305	1.29142	1.22352	1.3086	1.34348	1.33353	1.22973	1.21239	1.10798	1.16841	1.35566	1.12412	1.18336	1.33436	1.22719	1.23942	1.23606
240	1.27116	1.31307	1.21248	1.50353	1.32172	1.09939	1.05841	1.24485	1.76124	1.64703	2.10756	1.52214	1.392	1.48928	1.60985	1.61774	1.39366	1.90623	1.15393	1.39235	1.27922	1.13758	1.29587	1.23891	1.31355	1.36008	1.35726	1.26184	1.20952	1.1235	1.15857	1.37911	1.12822	1.20084	1.34319	1.24255	1.25148	1.24759
245	1.26398	1.29772	1.2128	1.5157	1.33579	1.09452	1.07256	1.24097	1.7673	1.64494	2.09715	1.53272	1.41059	1.47487	1.6411	1.61701	1.41083	1.89002	1.16288	1.40406	1.26493	1.12313	1.30129	1.22951	1.32357	1.34854	1.35792	1.24608	1.22017	1.13044	1.15856	1.41352	1.13583	1.18124	1.33313	1.25968	1.23558	1.23019
250	1.26257	1.32001	1.19896	1.50227	1.34683	1.10015	1.06275	1.2403	1.79495	1.65823	2.08111	1.55085	1.39384	1.51252	1.65966	1.6002	1.49162	1.93555	1.16288	1.40983	1.28217	1.12909	1.31383	1.23568	1.32575	1.33595	1.34366	1.23049	1.19335	1.13645	1.16577	1.4388	1.1324	1.20015	1.36704	1.24153	1.25501	1.25084
255	1.2645	1.33094	1.21079	1.54347	1.32669	1.09399	1.05307	1.25719	1.81096	1.65158	2.10906	1.58573	1.4044	1.51232	1.69236	1.64121	1.51353	2.04952	1.17224	1.4156	1.24973	1.15166	1.31841	1.23937	1.32829	1.37156	1.36418	1.27283	1.23912	1.13541	1.16322	1.44769	1.14533	1.22896	1.36086	1.27337	1.26736	1.26401
260	1.29128	1.3282	1.21352	1.53657	1.29182	1.09764	1.07533	1.26775	1.82806	1.66032	2.20124	1.60615	1.4473	1.56179	1.68547	1.68232	1.53939	2.09673	1.18597	1.41702	1.28234	1.13527	1.33331	1.25324	1.32921	1.38662	1.32998	1.27328	1.22549	1.12589	1.16573	1.4794	1.17685	1.23167	1.37402	1.27262	1.2815	1.27675
265	1.29976	1.35475	1.23889	1.55351	1.2902	1.1447	1.24222	1.2747	1.87291	1.65122	2.15032	1.62607	1.45194	1.58662	1.71445	1.654	1.52797	2.10458	1.19818	1.43424	1.30462	1.12924	1.33029	1.26323	1.3394	1.42563	1.39113	1.30286	1.24642	1.14012	1.16078	1.46924	1.16129	1.24478	1.37782	1.26798	1.28523	1.28078
270	1.30332	1.36719	1.24734	1.57392	1.27532	1.15876	1.79846	1.27013	1.87401	1.66524	2.15923	1.64613	1.45383	1.57551	1.75285	1.693	1.58211	2.12066	1.19825	1.4464	1.29589	1.11322	1.3311	1.26553	1.34913	1.40692	1.38091	1.2692	1.23739	1.14105	1.17393	1.5029	1.17105	1.25972	1.37048	1.30133	1.26813	1.26404
275	1.30306	1.38261	1.2595	1.60813	1.28994	1.19014	1.89344	1.2995	1.9103	1.68472	2.19608	1.68216	1.4838	1.58762	1.76037	1.7057	1.6118	2.10548	1.20933	1.45527	1.33978	1.1025	1.33625	1.29038	1.37054	1.45519	1.40119	1.32339	1.26074	1.1336	1.15984	1.51601	1.1924	1.25277	1.3734	1.31125	1.29029	1.28733
280	1.30265	1.37148	1.28621	1.62824	1.27674	1.17955	1.86995	1.29461	1.93964	1.66488	2.14591	1.68717	1.49378	1.60495	1.7774	1.71766	1.63684	2.13648	1.21696	1.45705	1.32396	1.1232	1.36048	1.29288	1.37803	1.45815	1.42064	1.31313	1.24352	1.14649	1.16411	1.52596	1.1918	1.25183	1.39292	1.31283	1.31482	1.31037
285	1.31581	1.40337	1.28029	1.6267	1.26393	1.20232	1.86329	1.29854	1.92552	1.69729	2.16232	1.70972	1.5191	1.60845	1.81299	1.78206	1.63805	2.19347	1.21709	1.47098	1.3395	1.12395	1.36921	1.27684	1.37987	1.47432	1.42822	1.32076	1.259	1.15368	1.15803	1.54416	1.18594	1.26758	1.39733	1.31178	1.31536	1.31167
290	1.33023	1.40453	1.29229	1.64085	1.23649	1.23458	1.86812	1.31226	1.94958	1.70466	2.16532	1.72434	1.54525	1.61206	1.8292	1.78645	1.63613	2.21379	1.21782	1.47107	1.34052	1.11032	1.37258	1.28446	1.3801	1.47334	1.41577	1.3489	1.27598	1.17558	1.1468	1.56989	1.192	1.28333	1.41694	1.31744	1.30775	1.30423
295	1.32711	1.43413	1.30711	1.64689	1.23582	1.24788	1.85185	1.32017	1.95933	1.74508	2.21221	1.74074	1.55619	1.68125	1.86062	1.78909	1.65159	2.25688	1.21955	1.47391	1.32747	1.11024	1.37314	1.30268	1.38557	1.48056	1.42154	1.34043	1.26481	1.15663	1.14677	1.55714	1.19389	1.30217	1.44273	1.33226	1.29659	1.29295
300	1.3399	1.43739	1.31956	1.65024	1.26485	1.2613	1.80629	1.32332	1.99055	1.7388	2.19252	1.76363	1.53871	1.66984	1.92139	1.81832	1.64684	2.26756	1.21968	1.48367	1.334	1.10533	1.39046	1.31701	1.3862	1.43797	1.40011	1.31755	1.24182	1.16362	1.14862	1.58331	1.19287	1.27696	1.4399	1.34652	1.30475	1.29989
305	1.35472	1.48014	1.33103	1.69121	1.25438	1.2882	1.82243	1.32337	2.00308	1.75829	2.20152	1.80014	1.56776	1.67424	1.90509	1.8376	1.66896	2.25354	1.22957	1.50604	1.34777	1.11538	1.38782	1.31366	1.38828	1.48574	1.45426	1.3481	1.27449	1.16652	1.14519	1.60827	1.20426	1.29987	1.44299	1.35384	1.30965	1.30541
310	1.35753	1.47612	1.33763	1.70206	1.27368	1.29436	1.80598	1.3235	2.035	1.75674	2.2168	1.79357	1.58142	1.67665	1.88879	1.83897	1.72632	2.26653	1.23441	1.51447	1.36796	1.0946	1.40293	1.31661	1.40941	1.49883	1.45517	1.35108	1.26945	1.17227	1.13598	1.61325	1.21039	1.31892	1.46366	1.35083	1.33095	1.32844
315	1.35357	1.48338	1.33754	1.7145	1.26682	1.31582	1.78852	1.32947	2.09437	1.80599	2.23378	1.83268	1.59977	1.75496	1.97392	1.98064	1.73793	2.31271	1.23666	1.52299	1.40312	1.10465	1.42302	1.33574	1.41171	1.51339	1.49374	1.35764	1.279	1.16781	1.12989	1.60083	1.21106	1.34023	1.46366	1.36192	1.34079	1.33753
320	1.35619	1.49964	1.33573	1.76439	1.30906	1.32703	1.76752	1.32702	2.09507	1.85543	2.25863	1.84475	1.60766	1.74524	1.9827	1.97433	1.73924	2.31399	1.25179	1.53931	1.39762	1.11091	1.42431	1.34107	1.42432	1.53321	1.48822	1.33635	1.28509	1.12635	1.12448	1.61322	1.25113	1.32723	1.46701	1.33706	1.36657	1.36399
325	1.36219	1.49111	1.36935	1.76156	1.32194	1.33512	1.77686	1.34083	2.09517	1.93436	2.23078	1.87646	1.59899	1.7861	1.97347	1.94967	1.77025	2.28132	1.25544	1.54544	1.37834	1.09788	1.42005	1.32615	1.43301	1.54203	1.49283	1.33006	1.31997	1.13256	1.11743	1.6235	1.23375	1.35142	1.47037	1.33162	1.37538	1.37291
330	1.37844	1.5052	1.36615	1.79269	1.32215	1.36152	1.76702	1.35226	2.08393	1.9807	2.25938	1.87982	1.64	1.787	2.00987	1.94739	1.77671	2.30692	1.26891	1.54571	1.40187	1.10585	1.42135	1.35619	1.43848	1.58518	1.47643	1.34126	1.34421	1.1262	1.1169	1.63017	1.2283	1.35796	1.49775	1.34106	1.38068	1.37973
335	1.38484	1.51758	1.35321	1.79373	1.32907	1.36416	1.74663	1.3628	2.09	1.99008	2.29679	1.90515	1.6494	1.7857	2.01458	1.94666	1.77893	2.32416	1.2709	1.54801	1.41962	1.09386	1.42684	1.35573	1.4413	1.59684	1.48467	1.32287	1.35344	1.12915	1.10832	1.63663	1.24823	1.36724	1.51479	1.32061	1.35947	1.35667
340	1.39863	1.5456	1.35902	1.80712	1.33932	1.39104	1.72046	1.37471	2.15215	2.03979	2.34209	1.91953	1.67801	1.82626	2.06584	1.95853	1.78196	2.33458	1.27402	1.5481	1.36875	1.12939	1.43169	1.38065	1.4447	1.58511	1.51096	1.32225	1.33203	1.11605	1.09912	1.64117	1.24917	1.36487	1.51409	1.32574	1.3847	1.38026
345	1.40759	1.55604	1.37144	1.83842	1.3454	1.3785	1.70823	1.37381	2.17363	2.02476	2.27513	1.93126	1.67264	1.86371	2.09002	1.94702	1.81165	2.36056	1.27508	1.55582	1.43992	1.11806	1.42906	1.37821	1.44499	1.55654	1.46473	1.32961	1.33953	1.12092	1.08867	1.63569	1.24581	1.3688	1.50455	1.32676	1.38362	1.38016
350	1.42393	1.57198	1.37164	1.84177	1.36887	1.40018	1.6936	1.38773	2.14946	2.04415	2.29979	1.96331	1.66305	1.87482	2.10315	1.99498	1.83801	2.36918	1.27521	1.55627	1.39093	1.12722	1.42671	1.34205	1.44718	1.55191	1.50181	1.32581	1.31808	1.13443	1.13444	1.65634	1.25261	1.36873	1.51868	1.33528	1.39821	1.39502
355	1.41274	1.58444	1.38976	1.87201	1.35905	1.40777	1.65772	1.41183	2.19481	2.00847	2.28151	1.9668	1.6968	1.91198	2.12317	1.9536	1.8167	2.28544	1.31137	1.55786	1.40902	1.1162	1.44881	1.35724	1.44787	1.55246	1.50692	1.32184	1.35526	1.1423	1.14247	1.68065	1.29052	1.38343	1.52398	1.34871	1.39523	1.39286
360	1.42576	1.59044	1.39912	1.90572	1.37689	1.43106	1.63609	1.42467	2.18815	2.03432	2.29632	1.99354	1.69113	1.91138	2.13032	1.99023	1.83821	2.3167	1.31257	1.56479	1.40011	1.12946	1.45945	1.37742	1.45996	1.58764	1.5094	1.31859	1.34336	1.1351	1.13687	1.6997	1.29012	1.38587	1.53731	1.32913	1.4056	1.40082
365	1.42721	1.60523	1.41635	1.91542	1.36575	1.44101	1.59702	1.40707	2.23439	2.01338	2.2621	2.00533	1.70343	1.91839	2.17814	2.04905	1.89083	2.34744	1.31894	1.56496	1.41497	1.13527	1.46444	1.37302	1.46462	1.57641	1.48533	1.32584	1.35062	1.12853	1.1416	1.70619	1.30521	1.39682	1.52221	1.328	1.40892	1.40512
370	1.44842	1.62798	1.41043	1.93565	1.41871	1.44246	1.54368	1.44268	2.24612	2.01438	2.29736	2.00336	1.73883	1.92169	2.16564	2.05024	1.89477	2.34435	1.32497	1.57242	1.40488	1.13386	1.46991	1.37723	1.46877	1.61283	1.51698	1.32992	1.3578	1.15596	1.14325	1.72101	1.29746	1.40158	1.53343	1.344	1.42152	1.41524
375	1.43983	1.64787	1.41399	1.98076	1.4053	1.46853	1.52551	1.42456	2.23488	2.01812	2.31986	2.02992	1.75393	1.93962	2.19408	2.10322	1.91325	2.42848	1.3257	1.5797	1.42728	1.13668	1.4658	1.39465	1.47113	1.59635	1.5225	1.33528	1.35393	1.14043	1.13627	1.73592	1.31894	1.40085	1.55233	1.33491	1.42283	1.41747
380	1.43996	1.67064	1.43817	1.99796	1.41278	1.48195	1.50893	1.43926	2.2853	2.05098	2.32361	2.07782	1.74226	1.97296	2.20667	2.10733	1.96213	2.45781	1.32849	1.58449	1.4364	1.13564	1.47026	1.39925	1.48005	1.60851	1.49571	1.31555	1.36578	1.14525	1.16572	1.73391	1.30372	1.40884	1.56487	1.32532	1.43112	1.42598
385	1.45563	1.68955	1.47892	2.01135	1.43562	1.4882	1.5187	1.45158	2.31166	2.05836	2.31198	2.07488	1.76507	1.97727	2.24506	2.10047	1.91517	2.43465	1.33327	1.60543	1.48903	1.13199	1.47993	1.42226	1.49986	1.63437	1.55283	1.33134	1.3601	1.14664	1.1965	1.72759	1.31659	1.41107	1.57264	1.33868	1.43322	1.43016
390	1.45828	1.69177	1.47937	2.03669	1.45595	1.50578	1.52686	1.46207	2.30032	2.0457	2.32708	2.09926	1.73123	1.98077	2.27948	2.1266	1.92486	2.43363	1.33725	1.61014	1.46204	1.12894	1.48825	1.40727	1.50003	1.63258	1.56404	1.32712	1.35711	1.1395	1.18698	1.74354	1.31113	1.41016	1.57061	1.33381	1.43697	1.43251
395	1.45411	1.71076	1.48884	2.06789	1.43194	1.49505	1.53962	1.45036	2.33323	2.03232	2.3223	2.11601	1.81223	2.04857	2.28337	2.18177	1.96425	2.48392	1.33725	1.61546	1.46192	1.134	1.48114	1.43074	1.50066	1.64517	1.54063	1.34029	1.37864	1.16046	1.20016	1.78808	1.31423	1.42799	1.56849	1.33675	1.43528	1.42916
400	1.46142	1.76524	1.52607	2.12441	1.4477	1.5166	1.55788	1.48003	2.28471	2.05117	2.32905	2.11467	1.761	2.03705	2.29678	2.14834	1.95294	2.45961	1.33778	1.6183	1.50893	1.12767	1.49528	1.43823	1.52611	1.64511	1.5328	1.3359	1.38119	1.15301	1.21089	1.80948	1.32036	1.42295	1.57865	1.34607	1.42355	1.41722
405	1.46578	1.81168	1.54977	2.16882	1.44985	1.51943	1.57814	1.462	2.3388	2.03241	2.29942	2.12115	1.78865	2.04556	2.33137	2.17812	1.99818	2.48945	1.33818	1.62549	1.50042	1.15754	1.49513	1.43041	1.5359	1.66041	1.55876	1.33528	1.3726	1.15084	1.20174	1.80631	1.305	1.42761	1.58562	1.33947	1.4334	1.42571
410	1.47523	1.80773	1.53116	2.17903	1.43624	1.51761	1.56945	1.48678	2.37241	2.06136	2.32849	2.15622	1.80874	2.06008	2.34251	2.2236	1.99485	2.43195	1.33897	1.62842	1.46447	1.1349	1.49035	1.43751	1.53757	1.67479	1.55225	1.29011	1.3636	1.141	1.1872	1.80288	1.31915	1.41868	1.58439	1.30484	1.42961	1.42555
415	1.47679	1.81031	1.55087	2.16181	1.43376	1.54042	1.57844	1.50022	2.36237	2.05544	2.37847	2.1669	1.83387	2.08121	2.39141	2.21036	2.03222	2.46514	1.34023	1.63312	1.51318	1.12782	1.50057	1.41917	1.54488	1.67097	1.56272	1.31962	1.39167	1.12739	1.19744	1.82193	1.31632	1.43304	1.57785	1.29552	1.45484	1.44936
420	1.48112	1.81489	1.53697	2.18373	1.43006	1.52535	1.58715	1.48648	2.46977	2.08831	2.36853	2.20656	1.81606	2.10344	2.40355	2.20268	2.01252	2.42616	1.36133	1.64643	1.5315	1.13668	1.48287	1.43166	1.5534	1.67004	1.58126	1.30221	1.37046	1.14111	1.19158	1.83675	1.34265	1.42542	1.61115	1.32317	1.4564	1.45039
Panel f				Panel h
	pH7.0+glu	pH7.0+glu+CGS		time (s)	pH 7.0+glu									pH 7.0+glu+CGS19755
AUC	83.33	61.61		5	1	1	1	1	1	1	1	1	1	1	1	1	1	1	1	1	1	1	1	1	1
	137.2	129.6		10	0.973796	1.02329	0.974847	0.97521	0.978349	0.996319	0.952891	1.02495	1.0181	1.00604	0.984961	1.01262	0.941998	0.995755	0.978577	0.947038	0.99248	0.991334	0.998223	0.987439	0.992003
	85.16	90		15	0.962517	0.991704	0.945686	0.96587	0.962617	0.953842	0.930126	0.992803	0.995946	1.01632	0.960877	1.01833	0.934786	0.991474	0.964289	0.937127	0.987006	0.980865	0.977515	0.962024	0.962803
	193.4	36.17		20	0.939403	0.936186	0.923045	0.941955	0.941381	0.938124	0.915975	0.956178	1.04509	1.01087	0.950048	0.957192	0.915926	0.978345	0.930533	0.924535	0.971859	0.974511	0.951807	0.943423	0.933815
	95.73	103.3		25	0.915853	0.954897	0.902511	0.937676	0.933865	0.920362	0.887063	0.978418	1.02391	1.00913	0.922203	0.952554	0.895629	0.970411	0.923981	0.899893	0.953194	0.957235	0.941083	0.901998	0.912295
	70.24	80.04		30	0.903765	0.931152	0.894142	0.923549	0.918117	0.909584	0.873543	0.956939	1.02211	1.01388	0.887641	0.920063	0.882635	0.958048	0.9154	0.888881	0.932331	0.945457	0.925228	0.911324	0.88693
	115.3	105.5		35	0.89187	0.94875	0.874431	0.925136	0.908264	0.889364	0.851731	0.979139	1.04866	0.994694	0.917406	0.968364	0.880979	0.950558	0.910604	0.887471	0.907246	0.934469	0.90769	0.904125	0.890299
	93.16	125.4		40	0.848538	0.949915	0.865646	0.8839	0.893172	0.870406	0.841432	0.991658	1.02618	0.982634	0.887997	0.910387	0.878726	0.94927	0.905455	0.885866	0.912668	0.927407	0.90932	0.889662	0.859415
	264.4	112.2		45	0.836427	0.930556	0.843354	0.859572	0.879809	0.865543	0.803482	0.962961	1.04649	1.02128	0.924388	0.904777	0.869604	0.934512	0.887005	0.879734	0.895173	0.916607	0.902179	0.864358	0.862821
	204.7	76.18		50	0.821007	0.949991	0.832951	0.862203	0.862993	0.843339	0.783222	0.999427	1.03356	1.01044	0.871597	0.895483	0.850804	0.925945	0.859517	0.856206	0.889288	0.910908	0.874169	0.843077	0.846873
	286.4	68.86		55	0.815589	0.953745	0.820602	0.855148	0.860234	0.823549	0.773465	0.996648	1.05254	0.995268	0.883515	0.903823	0.829266	0.918543	0.851737	0.837577	0.884978	0.897622	0.87146	0.833572	0.825889
	195.9	33.52		60	0.790403	0.925074	0.806942	0.847996	0.857998	0.826486	0.777583	0.980631	1.04841	1.00914	0.873396	0.89154	0.823454	0.917588	0.822903	0.835026	0.872671	0.877039	0.858901	0.842172	0.830222
	140.4	34.43		65	0.790691	0.885676	0.794362	0.821347	0.845638	0.824829	0.755598	0.942418	1.03633	1.04282	0.81435	0.877744	0.801725	0.910169	0.814272	0.820568	0.873262	0.871642	0.861707	0.828052	0.82936
	182.3	146.6		70	0.7849	0.907273	0.786385	0.812864	0.829875	0.809118	0.754955	0.959469	1.07723	1.01868	0.852835	0.893263	0.788733	0.89805	0.800176	0.813138	0.863297	0.869292	0.843776	0.813709	0.820816
	233.2	52.56		75	0.767866	0.878917	0.769098	0.830078	0.823722	0.801215	0.711607	0.933108	1.05836	0.981951	0.83005	0.894299	0.787964	0.888041	0.791643	0.807372	0.864257	0.86591	0.837459	0.801043	0.798062
	219.4	71.96		80	0.756418	0.902371	0.755468	0.797626	0.813354	0.790499	0.699926	0.960379	1.05882	0.992928	0.812044	0.881919	0.782715	0.874472	0.790201	0.801176	0.859571	0.855559	0.827246	0.80546	0.78831
	165.5	117.9		85	0.748532	0.911071	0.743654	0.777835	0.798603	0.779458	0.704717	0.957243	1.03788	1.02395	0.8207	0.849535	0.777658	0.864462	0.777452	0.800533	0.847206	0.844655	0.812571	0.771544	0.777293
	273	75.01		90	0.746815	0.900309	0.736459	0.747615	0.802774	0.765084	0.671695	0.949899	1.00721	1.03426	0.783798	0.898073	0.77576	0.860575	0.77665	0.797094	0.847135	0.815733	0.813158	0.763597	0.759565
		81.21		95	0.747958	0.880356	0.720471	0.731915	0.780919	0.751737	0.66708	0.933111	1.05234	1.02692	0.756635	0.871654	0.771765	0.855886	0.774332	0.78659	0.820294	0.804865	0.773705	0.75057	0.748224
		80.26		100	0.722892	0.873526	0.713292	0.726748	0.77488	0.739289	0.652053	0.929015	1.0317	1.02537	0.758428	0.858247	0.763868	0.849316	0.769196	0.782557	0.830108	0.775372	0.776602	0.759943	0.754244
				105	0.717272	0.857395	0.70916	0.720534	0.769662	0.734992	0.638648	0.905485	0.992998	1.01961	0.737664	0.866217	0.756701	0.845969	0.75522	0.775206	0.824833	0.765056	0.755828	0.736611	0.73736
				110	0.719335	0.832922	0.696398	0.725085	0.765843	0.734033	0.625347	0.886136	0.956203	0.983423	0.724142	0.838656	0.74942	0.830945	0.750017	0.770586	0.826569	0.759471	0.759411	0.712584	0.73085
				115	0.7113	0.823665	0.692868	0.724028	0.762326	0.720151	0.620005	0.878724	1.02108	0.991326	0.713467	0.868464	0.745612	0.827233	0.743036	0.758926	0.81083	0.750917	0.744913	0.723145	0.718502
				120	0.709381	0.843957	0.675048	0.734389	0.751784	0.715009	0.59352	0.882177	0.986008	0.985753	0.70625	0.864067	0.735926	0.818868	0.734245	0.75364	0.775054	0.742411	0.73697	0.701248	0.713852
				125	0.704445	0.813221	0.672704	0.714297	0.737759	0.694649	0.587075	0.858786	0.980126	0.983788	0.693447	0.857151	0.731248	0.81528	0.732929	0.749606	0.743372	0.739207	0.726927	0.697702	0.710018
				130	0.695317	0.834905	0.65729	0.7364	0.729996	0.687418	0.584153	0.880138	0.93682	0.983094	0.659101	0.823836	0.725153	0.799707	0.728504	0.744613	0.730533	0.73496	0.722706	0.690066	0.698371
				135	0.689888	0.866319	0.655549	0.726547	0.723384	0.678743	0.584749	0.913708	0.913936	0.980618	0.672107	0.845733	0.717577	0.789858	0.725849	0.733679	0.721504	0.73019	0.712868	0.689341	0.702575
				140	0.68281	0.878118	0.647743	0.733688	0.715411	0.672337	0.569196	0.919772	0.909099	0.95024	0.664804	0.844495	0.711888	0.782261	0.724796	0.72047	0.711267	0.726635	0.707528	0.667179	0.68339
				145	0.680915	0.874275	0.639506	0.738249	0.707215	0.670786	0.559413	0.919121	0.906446	0.971739	0.639983	0.775152	0.701197	0.760697	0.724192	0.718145	0.688614	0.717083	0.706153	0.648398	0.692091
				150	0.685888	0.89011	0.630068	0.711498	0.696874	0.661631	0.562629	0.9323	0.908004	0.969198	0.628235	0.837976	0.694563	0.743029	0.720942	0.714659	0.673825	0.716278	0.709414	0.652526	0.689817
				155	0.680333	0.901138	0.62735	0.719226	0.697637	0.653688	0.559341	0.948774	0.887074	0.915885	0.625465	0.812036	0.686298	0.736322	0.718272	0.708726	0.666705	0.71208	0.697511	0.639283	0.686897
				160	0.685261	0.883532	0.62912	0.706666	0.687123	0.648105	0.561517	0.928499	0.896691	0.902779	0.622352	0.834771	0.685397	0.731517	0.71588	0.704505	0.662153	0.709326	0.68953	0.643255	0.683597
				165	0.661533	0.865178	0.621335	0.692353	0.686577	0.64306	0.553048	0.915264	0.877535	0.903514	0.607011	0.822508	0.681694	0.69939	0.692276	0.695432	0.656805	0.708706	0.678885	0.639663	0.678281
				170	0.644645	0.848179	0.616632	0.702821	0.678101	0.639908	0.552455	0.896094	0.832217	0.900632	0.58895	0.825247	0.680729	0.696591	0.688365	0.692617	0.626456	0.704684	0.655095	0.637205	0.668848
				175	0.646189	0.838457	0.608821	0.694207	0.67065	0.631597	0.548221	0.890547	0.871813	0.880951	0.579996	0.82977	0.676172	0.68281	0.679365	0.690139	0.611308	0.703662	0.640464	0.62415	0.670943
				180	0.632148	0.839155	0.600409	0.689023	0.664578	0.625172	0.540789	0.882417	0.840929	0.840641	0.578326	0.835378	0.654614	0.675983	0.666942	0.672301	0.602657	0.700095	0.630331	0.617952	0.649629
				185	0.620054	0.860388	0.60392	0.681746	0.668746	0.625959	0.546499	0.902689	0.79575	0.818187	0.5673	0.815421	0.647605	0.674447	0.652553	0.662636	0.672429	0.69922	0.711177	0.616996	0.641809
				190	0.61878	0.852843	0.587187	0.671967	0.653834	0.615037	0.544544	0.898975	0.797016	0.792223	0.560493	0.755803	0.637358	0.668698	0.64107	0.652713	0.694112	0.698034	0.700209	0.586457	0.634995
				195	0.606663	0.846862	0.584162	0.663252	0.648686	0.611401	0.535638	0.894648	0.773435	0.806645	0.527388	0.778697	0.626399	0.661255	0.632557	0.651705	0.682111	0.690064	0.664204	0.573705	0.617708
				200	0.598173	0.859612	0.581464	0.673313	0.646298	0.60689	0.533299	0.907264	0.760467	0.794422	0.536535	0.778104	0.623644	0.636495	0.630726	0.648008	0.684316	0.685623	0.662725	0.60047	0.631636
				205	0.538202	0.65053	0.579816	0.652384	0.634585	0.602032	0.528577	0.69921	0.804221	0.801988	0.51224	0.779857	0.621393	0.632969	0.629148	0.644229	0.697478	0.684339	0.664693	0.574483	0.617281
				210	0.490829	0.63552	0.572171	0.669887	0.63678	0.59405	0.523495	0.684984	0.589085	0.769033	0.51205	0.741605	0.619628	0.627532	0.626354	0.641529	0.70476	0.679068	0.664437	0.562348	0.609305
				215	0.49422	0.611876	0.57746	0.670094	0.634415	0.59055	0.520893	0.664903	0.514018	0.775746	0.498206	0.739275	0.609066	0.607365	0.619775	0.635902	0.711309	0.677833	0.670585	0.566153	0.602024
				220	0.487441	0.578868	0.560269	0.659191	0.626849	0.585592	0.518044	0.628024	0.484279	0.788578	0.496982	0.767564	0.606843	0.602585	0.606963	0.632126	0.72745	0.66939	0.676533	0.55692	0.597709
				225	0.469868	0.568673	0.558968	0.660353	0.620051	0.586158	0.507319	0.621715	0.457824	0.764108	0.465002	0.755292	0.603009	0.599188	0.594884	0.627041	0.730015	0.665129	0.672086	0.551952	0.584786
				230	0.461181	0.55565	0.557323	0.672841	0.617784	0.584036	0.510324	0.607178	0.453274	0.763261	0.477186	0.758824	0.601311	0.58346	0.594175	0.624607	0.733265	0.660446	0.665666	0.540784	0.580793
				235	0.454341	0.545499	0.545819	0.645734	0.615201	0.57178	0.492975	0.602548	0.449441	0.773999	0.447141	0.757664	0.595851	0.564381	0.587848	0.621958	0.748252	0.656547	0.670733	0.526367	0.570099
				240	0.442876	0.557666	0.546261	0.67311	0.612047	0.568263	0.484029	0.613516	0.437157	0.773586	0.457783	0.707813	0.592451	0.555821	0.57558	0.617361	0.759386	0.65034	0.673156	0.52524	0.573443
				245	0.415864	0.542469	0.539455	0.64457	0.605438	0.56088	0.478658	0.600446	0.430185	0.768264	0.446522	0.705067	0.591287	0.546057	0.569583	0.614605	0.778981	0.639042	0.681843	0.516774	0.570882
				250	0.39329	0.533458	0.52871	0.643675	0.594833	0.553213	0.477457	0.593935	0.419734	0.744312	0.443886	0.702897	0.588699	0.540671	0.554922	0.608344	0.777754	0.63865	0.676383	0.513556	0.557511
				255	0.384099	0.535043	0.537655	0.638154	0.597483	0.546759	0.461079	0.597903	0.403695	0.750239	0.434882	0.685669	0.585925	0.528214	0.551051	0.599445	0.779677	0.636835	0.669054	0.504591	0.557635
				260	0.368262	0.517468	0.529562	0.631146	0.596838	0.526581	0.451245	0.575767	0.406802	0.761946	0.411873	0.689297	0.578351	0.521312	0.54399	0.597128	0.794837	0.630122	0.683118	0.482495	0.533473
				265	0.356697	0.51451	0.524926	0.635129	0.590696	0.524058	0.450628	0.574995	0.415223	0.748653	0.398488	0.680545	0.576076	0.515332	0.537958	0.595367	0.791235	0.617562	0.672296	0.476943	0.531807
				270	0.340006	0.503866	0.525326	0.63334	0.594688	0.512119	0.433996	0.562378	0.401628	0.750715	0.409932	0.673514	0.561944	0.509133	0.525759	0.582652	0.81688	0.61475	0.684975	0.474203	0.514863
				275	0.329961	0.514766	0.519052	0.613662	0.584628	0.508238	0.424865	0.576367	0.389399	0.764503	0.39747	0.63585	0.5469	0.506332	0.521032	0.565941	0.808693	0.605123	0.681419	0.466882	0.518594
				280	0.322882	0.492004	0.516857	0.612339	0.574486	0.501973	0.421019	0.551035	0.38676	0.754269	0.39713	0.666949	0.542897	0.502847	0.517389	0.564453	0.833063	0.593768	0.684955	0.477351	0.515154
				285	0.311618	0.48036	0.517667	0.619135	0.571717	0.505267	0.410982	0.539486	0.388882	0.74151	0.394312	0.645993	0.541776	0.49769	0.512647	0.562857	0.84631	0.59066	0.687786	0.459581	0.510234
				290	0.301469	0.482188	0.506407	0.620065	0.569466	0.499712	0.40067	0.541256	0.391318	0.749029	0.377626	0.631233	0.535015	0.493678	0.506017	0.552176	0.840516	0.586561	0.691962	0.468881	0.519101
				295	0.285313	0.466626	0.500708	0.621068	0.565256	0.493628	0.384095	0.526976	0.380246	0.72675	0.383383	0.661419	0.533835	0.479536	0.49643	0.551865	0.840624	0.577838	0.679531	0.458091	0.506045
				300	0.26896	0.464449	0.511163	0.625556	0.563492	0.475987	0.374485	0.526711	0.371384	0.743567	0.377219	0.650978	0.533294	0.46299	0.493805	0.550814	0.83486	0.575278	0.674666	0.463228	0.505607
				305	0.263418	0.457639	0.498693	0.593462	0.549744	0.47349	0.373473	0.517121	0.370784	0.752469	0.379991	0.663014	0.529837	0.460254	0.492298	0.547586	0.848014	0.568499	0.675052	0.464352	0.507989
				310	0.25906	0.455447	0.494474	0.593936	0.549992	0.47439	0.375504	0.514032	0.363	0.729801	0.37053	0.634559	0.526414	0.455503	0.491215	0.545263	0.843765	0.560298	0.66312	0.449166	0.504516
				315	0.251034	0.439778	0.491319	0.578224	0.547944	0.470711	0.376901	0.496795	0.366824	0.736522	0.364821	0.635757	0.517246	0.44504	0.487021	0.535899	0.839866	0.550991	0.665494	0.450214	0.507208
				320	0.241955	0.43048	0.491857	0.566528	0.543789	0.474815	0.36037	0.485473	0.362189	0.741172	0.357329	0.627387	0.515387	0.434408	0.470042	0.534078	0.828802	0.548748	0.669043	0.458684	0.510903
				325	0.231397	0.414739	0.488498	0.571391	0.533822	0.467371	0.344831	0.468544	0.354018	0.722338	0.368107	0.646075	0.513624	0.42862	0.462342	0.530913	0.837065	0.54214	0.665566	0.455932	0.506228
				330	0.225106	0.398277	0.480043	0.5663	0.535333	0.463936	0.335356	0.454811	0.358888	0.718667	0.361348	0.622853	0.511734	0.425379	0.455781	0.527642	0.835041	0.538046	0.656717	0.457898	0.505775
				335	0.21439	0.392816	0.484553	0.570187	0.52526	0.457523	0.330313	0.444968	0.356412	0.73161	0.364038	0.654316	0.508964	0.415743	0.451889	0.524129	0.825947	0.536347	0.650277	0.44393	0.499233
				340	0.209422	0.374245	0.470492	0.567941	0.524273	0.453791	0.323765	0.42697	0.347859	0.723747	0.354354	0.614932	0.508168	0.407843	0.443612	0.522434	0.832209	0.534469	0.645466	0.43622	0.501109
				345	0.203264	0.374998	0.462747	0.562118	0.529225	0.454538	0.311689	0.426361	0.345651	0.717118	0.374846	0.623328	0.503394	0.400998	0.440754	0.518626	0.837783	0.532585	0.639741	0.448497	0.503858
				350	0.194689	0.362076	0.460143	0.572287	0.520888	0.456036	0.304491	0.414506	0.338151	0.727992	0.355443	0.602898	0.487573	0.396418	0.439627	0.506892	0.812806	0.528087	0.626395	0.446424	0.50373
				355	0.194031	0.359584	0.46212	0.565098	0.525997	0.456688	0.295708	0.408191	0.345553	0.731376	0.35529	0.640806	0.48595	0.39131	0.431817	0.504307	0.828717	0.52201	0.627938	0.445774	0.509257
				360	0.184423	0.352863	0.462363	0.565078	0.529506	0.45439	0.292646	0.404141	0.327839	0.714644	0.368009	0.62407	0.473646	0.379794	0.428181	0.488102	0.758845	0.518931	0.603388	0.460323	0.503231
Panel i
	pH7.0+glu	pH7.0+glu+CGS		pH7.0+glu	pH7.0+glu+CGS
AUC	147.8	248	Peak amplitude	0.184423	0.714644
	196	157.9		0.352863	0.368009
	173.2	222.1		0.462363	0.62407
	197.1	185.6		0.565078	0.473646
	191.3	185.8		0.529506	0.379794
	176.7	182		0.45439	0.428181
	148.9	191.2		0.292646	0.488102
	211.4	227.7		0.404141	0.758845
	193.7	197.7		0.327839	0.518931
		226			0.751196
		205.7			0.603388
		171.7			0.460323
		182			0.503231
[truncated: 43 more columns]

## Sheet: Extended Data Fig.10
Panel b								Panel c
Ctrl	Glu	Glu+LK-1		Ctrl	Glu	Glu+LK-2		H+ (uM)	ctrl							LK-1
0.505745	1.03801	0.50501		3.35062	4.74073	3.40583		0.04	0	0	0	0	0	0	0	0	0	0	0	0	0	0
1.06311	2.5589	0.832133		0.898401	1.3843	0.732405		0.1	0.0200406	0.0154216	0.0118569	0.0178007	0.0187581	0.0227455	0.0110768	0.027147	0.0142881	0.00893847	0.0165939	0.0148118	0.0207045	0.011915
0.236238	0.870802	0.423996		0.905877	1.62057	0.964062		0.14	0.173276	0.172178	0.118501	0.190832	0.148681	0.286684	0.132749	0.209673	0.199932	0.139596	0.202462	0.148162	0.250075	0.159982
0.583001	1.83214	0.564734		0.542936	0.795527	0.530067		0.2	0.6766	0.552117	0.679539	0.765	0.685955	0.78505	0.811319	0.6767	0.514574	0.520271	0.626935	0.653229	0.656951	0.630623
1.2725	4.25012	1.49851		1.16327	2.64344	1.12297		0.28	1	1	1	1	1	1	1	1.03629	0.788015	0.79674	0.960084	1.00035	1.00605	0.965731
1.1318	3.77127	1.60703		0.637164	1.60323	0.679042		H+ (uM)	ctrl							LK-2
2.2076	5.18112	1.10468		0.184198	0.384054	0.22651		0.04	0	0	0	0	0	0	0	0	0	0	0	0	0	0
				1.79702	3.93258	1.96578		0.1	0.0182974	0.0218766	0.0198449	0.0171606	0.037102	0.0280013	0.0127444	0.0133321	0.0239614	0.019394	0.014059	0.0400646	0.0287202	0.014095
				0.280448	0.418673	0.306712		0.14	0.20704	0.213571	0.0533939	0.155312	0.262548	0.248483	0.201573	0.209823	0.242536	0.0549056	0.179435	0.285783	0.277111	0.21595
				0.564297	1.45213	0.699358		0.2	0.685955	0.78505	0.811319	1.07826	0.708356	0.636217	0.671084	0.39788	0.664026	0.707731	0.653227	0.632896	0.71441	0.756891
				0.831764	2.12847	0.949326		0.28	1	1	1	1	1	1	1	0.860397	0.937418	1.11241	0.973391	1.14499	0.880481	1.14774
				0.844008	2.29961	0.936757
Panel d
H+ (uM)	LK-1							LK-2
0.0251189	1	1	1	1	1	1		1	1	1	1	1	1	1
0.0398107	0.99896	0.883305	0.817765	0.662296	0.580769	0.941097		0.849051	0.838402	0.908778	1.01848	0.6977	0.597623	1.10302
0.0630957	0.105764	0.107216	0.175341	0.0586976	0.202196	0.184822		0.0684923	0.103906	0.211248	0.0584889	0.142304	0.190243	0.128096
0.1	0.0072981	0.0440473	0.00909261	0.024696	0.0489975	0.00861162		0.0248808	0.0316041	0.000887906	0.00689027	0.0112996	0.0154127	0.0314127
0.158489	0.00560149	0.0419986	0.00535197	0.022013	0.0449187	0.00472541		0.0209646	0.0302624	-0.0021266	0	0	0.00877463	0.00647783
Panel e
NMDA+Gly	NMDA+Gly+LK-1	Wash		NMDA+Gly	NMDA+Gly+LK-2	Wash
0.712242	0.446815	0.884122		1.03705	0.888288	0.975964
0.391703	0.177625	0.504962		0.89781	0.647115	1.18645
0.513406	0.285486	0.402708		0.880918	0.651472	0.950439
1.8763	0.520877	1.67677		1.59221	0.95331	1.72973
1.03638	0.82654	0.972774		0.66584	0.510211	0.679646
0.31675	0.091336	0.297379		0.982045	0.571226	1.10109
0.771465	0.375893	0.723925		0.927655	0.59365	0.988934
1.82995	0.419936	1.71406		1.01647	0.554968	0.854134
1.5518	0.645554	2.32275
Panel g
	GFP+														GFP-
pH 7.0+Glu	52.1739	40	79.5455	61.5385	49.3671	78.8462	70.3704	53.3333	29.6296	56.25					0	1.75439	0	11.5385	8.10811	0	0	3.22581	0	0
pH 7.0+Glu+LK-2	0	21.4286	4.7619	6.06061	30	19.3548	30.1587	3.84615	6.89655	16.6667	20	26.3158	3.7037	12.9032	0	1.06383	0	0	6.97674	4.47761	3.50877	0	0	4.16667	0	0	0	0
Panel h
	Plasma				Brain
time (s)	LK-2 (*1000 ng/ml)				LK-2 (ng/ml)
0	0	0	0	0	0	0	0	0
0.083	22.209	24.37	22.1251	24.454	60.6	42.2	48.8	54
0.25	45.118	58.873	49.3956	54.5952	83.2	148.9	110.3	121.9
0.5	101.725	83.595	88.027	97.293	273.1	198.6	224.1	247.7
1	18.875	25.942	21.288	23.529	171.4	93.9	126	139.2
2	2.534	3.444	2.84	3.138	145.5	156.3	143.4	158.4
4	0.574	0.584	0.55	0.608	72.3	86.9	75.6	83.6
Panel i
	Male											Famale
24 hr post MCAO	27	0	27	31	36	35	25	46	34	29	27	34	38	42	6	16	48	28	43
7 days post MCAO	34	69	56	29	35	39						72	85	79	26	49	48
